# Supplementary material for: MCM2-7 ring closure involves the Mcm5 C-terminus and triggers Mcm4 ATP hydrolysis
Source: Nat Commun. 2025 Jan 2;16:14. doi: 10.1038/s41467-024-55479-1 (PMC11695723; doi:10.1038/s41467-024-55479-1)
Supplement: Supplementary file 3 — Supplementary Data 1 [file 41467_2024_55479_MOESM3_ESM.xlsx]

## Sheet: Sheet1
Supplementary Data 2: Reagents and resources
REAGENT or RESOURCE	SOURCE	IDENTIFIER
Bacterial and Virus Strains
E. Coli BL21 Codon Plus RIL	Agilent Technologies	#230240
E.coli BL21 CodonPlus(DE3)-RIL	Agilent Technologies	#230245
Recombinant Proteins
S. cerevisiae ORC	Baculoviruses were a king gift from Bruce Stillman (CSHL) 8
S. cerevisiae Cdc6	8
S. cerevisiae Cdc6 E224Q	27
S. cerevisiae Cdt1	24
S. cerevisiae MCM2-7	24
S. cerevisiae MCM2-7ΔC2	This study
S. cerevisiae MCM2-7ΔC5	This study
S. cerevisiae MCM2-7-Mcm5-O3	This study
S. cerevisiae MCM2-7-Mcm-AW	This study
S. cerevisiae MCM2-7-Mcm-WH	This study
S. cerevisiae MCM2-7-linker only	This study
S. cerevisiae MCM2-7-flexible linker	This study
S. cerevisiae MCM2-7-Mcm5WHD4	This study
S. cerevisiae MCM2-7-Mcm5hWHD5	This study
S. cerevisiae MCM2-7-Mcm2-RF	This study
S. cerevisiae MCM2-7-Mcm4-RF	This study
S. cerevisiae MCM2-7-Mcm4-WB	This study
S. cerevisiae MCM2-7-Mcm5-WB	This study
S. cerevisiae MCM2-7-Mcm6-WB	This study
S. cerevisiae MCM2-7-Mcm7-RF	This study
S. cerevisiae MCM2-7ΔC5-Mcm4-WB	This study
S. cerevisiae MCM2-7-Mcm4-WB/5-WH	This study
S. cerevisiae CDK (HA-Cdc28-Clb5)	12
S. cerevisiae Sic1	This study
Deposited Data
3D cryo-EM map of the “closed-gate OCCM” at 6.1 Å	EMD- 44441
Atomic model of the “closed-gate OCCM” complex	PDB-9BCX
Experimental Models: Organisms/Strains
Hi5 Insect cells	Invitrogen
W303 (MATa/α, ade2-1, ura3-1, his3-11,15 trp1-1 leu2-3 112, can1-100)	Gift from Bruce Stillman	YC162
AS499 (MATa, bar1Δ, leu2-3 112, ura3-52 his3-Δ200, trp1-Δ63, ade2-1, lys2-801, pep4)	Gift from Luis Aragon	YC166
MATa, bar1Δ, leu2-3 112, ura3-52, his3-Δ200, trp1-Δ 63, ade2-1, lys2-801, pep4, pESC-LEU-MCM2-MCM7, pESC-TRP-MCM6-MCM4, pESC-URA-HA_MCM3-MCM5	24	YC119
MATa, bar1Δ, leu2-3 112, ura3-52, his3-Δ200, trp1-Δ63, ade2-1, lys2-801, pep4, pESC-LEU-mcm2 Δ848-868 -MCM7, pESC-TRP-MCM6-MCM4, pESC-URA-HA_MCM3-MCM5	This study	YC388
MATa, bar1Δ, leu2-3 112, ura3-52, his3-Δ200, trp1-Δ63, ade2-1, lys2-801, pep4, pESC-LEU-MCM2-MCM7, pESC-TRP-MCM6-MCM4, pESC-URA-HA_MCM3-mcm5 (Δ693-775)	This study	YC392
MATa, bar1Δ, leu2-3 112, ura3-52, his3-Δ200, trp1-Δ63, ade2-1, lys2-801, pep4, pESC-LEU-MCM2-MCM7,pESC-TRP-MCM6-MCM4, pESC-URA-HA_MCM3-mcm5 (K757D,R764E,R772E)	This study	YC569
MATa, bar1Δ, leu2-3 112, ura3-52, his3-Δ200, trp1-Δ63, ade2-1, lys2-801, pep4, pESC-LEU-MCM2-MCM7,pESC-TRP-MCM6-MCM4, pESC-URA-HA_MCM3-mcm5 (E710R,E717R,E736R)	This study	YC570
MATa, bar1Δ, leu2-3 112, ura3-52, his3-Δ200, trp1-Δ63, ade2-1, lys2-801, pep4, pESC-LEU-MCM2-MCM7,pESC-TRP-MCM6-MCM4, pESC-URA-HA_MCM3-mcm5WHD4	This study	YC600
MATa, bar1Δ, leu2-3 112, ura3-52, his3-Δ200, trp1-Δ63, ade2-1, lys2-801, pep4, pESC-LEU-MCM2-MCM7,pESC-TRP-MCM6-MCM4, pESC-URA-HA_MCM3-mcm5hWHD5	This study	YC601
MATa, bar1Δ, leu2-3 112, ura3-52, his3-Δ200, trp1-Δ63, ade2-1, lys2-801, pep4, pESC-LEU-MCM2-MCM7,pESC-TRP-MCM6-MCM4, pESC-URA-HA_MCM3-mcm5 (R721E-R735E)	This study	YC611
AS499 (MATa bar1Δ leu2-3,112 ura3-52 his3-Δ200 trp1-Δ 63 ade2-1 lys2-801) + pESC-LEU-MCM2-MCM7 +pESC-TRP-MCM6-MCM4 + pESC-URA-HA Nter_MCM3-MCM5_linker only	This study	YC622
AS499 (MATa bar1Δ leu2-3,112 ura3-52 his3-Δ200 trp1-Δ 63 ade2-1 lys2-801) + pESC-LEU-MCM2-MCM7 +pESC-TRP-MCM6-MCM4 + pESC-URA-HA Nter_MCM3-MCM5_flexible linker	This study	YC624
YC162 MATa (ade2-1, ura3-1, his3-11 15, trp1-1, leu2-3 112, can1-100 ) Δmcm5::TRP1, pRS316-MCM5, spore IIa	This study	YC663
AS499 (MATa bar1Δ leu2-3,112 ura3-52 his3-Δ200 trp1-Δ 63 ade2-1 lys2-801) + pESC-LEU-MCM2 (R676A)-MCM7 +pESC-TRP-MCM6-MCM4 + pESC-URA-HA Nter_MCM3-MCM5	This study	YC849
AS499 (MATa bar1Δ leu2-3,112 ura3-52 his3-Δ200 trp1-Δ 63 ade2-1 lys2-801) + pESC-LEU-MCM2-MCM7(R593A) +pESC-TRP-MCM6-MCM4 + pESC-URA-HA Nter_MCM3-MCM5	This study	YC880
MATa, bar1Δ, leu2-3 112, ura3-52, his3-Δ200, trp1-Δ 63, ade2-1, lys2-801, pep4, pESC-LEU-MCM2-MCM7, pESC-TRP-MCM6-MCM4 (R701A), pESC-URA-HA_MCM3-MCM5	This study	YC884
MATa, bar1Δ, leu2-3 112, ura3-52, his3-Δ200, trp1-Δ 63, ade2-1, lys2-801, pep4, pESC-LEU-MCM2-MCM7, pESC-TRP-MCM6-MCM4 (E633Q), pESC-URA-HA_MCM3-MCM5	This study	YC922
MATa, bar1Δ, leu2-3 112, ura3-52, his3-Δ200, trp1-Δ 63, ade2-1, lys2-801, pep4, pESC-LEU-MCM2-MCM7, pESC-TRP-MCM6 (E640Q)-MCM4, pESC-URA-HA_MCM3-MCM5	This study	YC923
MATa, bar1Δ, leu2-3 112, ura3-52, his3-Δ200, trp1-Δ 63, ade2-1, lys2-801, pep4, pESC-LEU-MCM2-MCM7, pESC-TRP-MCM6-MCM4(E633Q)-, pESC-URA-HA_MCM3-MCM5 (E710R,E717R,E736R)	This study	YC928
MATa, bar1Δ, leu2-3 112, ura3-52, his3-Δ200, trp1-Δ 63, ade2-1, lys2-801, pep4, pESC-LEU-MCM2-MCM7, pESC-TRP-MCM6-MCM4(E633Q)-, pESC-URA-HA_MCM3-MCM5 (Δ693-775)	This study	YC929
MATa, bar1Δ, leu2-3 112, ura3-52, his3-Δ200, trp1-Δ 63, ade2-1, lys2-801, pep4, pESC-LEU-MCM2-MCM7, pESC-TRP-MCM6-MCM4, pESC-URA-HA_MCM3-MCM5 (E481Q)	This study	YC941
Oligonucleotides
AACAGCTATGACCATG	This study	7 ARS1 290 fw
GTAAAACGACGGCCAGT	This study	8 ARS1 290 rev
CAAAATAGCAAATTTCGTCAAAAATGC	This study	263 ARS1 150 fw
TTTACATCTTGTTATTTTACAGATTTTATGTTTAGATC	This study	453 ARS1 150 rev
CTACTACTAGCTAGCATGACTCCTTCCACCCCACCAAG	This study	1304 Sic1_s_NheI
CCGCCGCCGCTCGAGATGCTCTTGATCCCTAGATTGAA	This study	1305 Sic1_as_XhoI
Biotin-GAAGATCAGTTGGGTGCACG	This study	1567 ARS1 rev
GCATCTTTTACTTTCACCAGCG	This study	1569 ARS1 fw
CAGAACAACCTAAGAGTATCTCCTTGGTGAATTAGAAGCCAGATAATGCGTACGCTGCAGGTCGAC	This study	2332 MCM5_del_fw
CATTACATGCAAACAAGTAGAAAAGGCGTCAAGCTAAGACTTTATTGTTGATCGATGAATTCGAGCTCG	This study	2253 MCM5_delCintegrrev
ATTGGCGCGCCATGTCATTTGATAG	This study	2336 MCM5-fw_AscI
GCTACCCGGGTCATACACCACTTCTGTAAATATTC	This study	1790 Mcm5_rev_XmaI
TTACCCGGGTCATACACCACTTTCG	This study	2437 MCM5-mut_XmaI_rev
TTACCCGGGTCAAGACGCTGCGTCCATTG	This study	2438 MCM5deltaC_XmaI_rev
Recombinant DNA
pESC-LEU-MCM2-MCM7	24	pCS14
pESC-URA-HA_MCM3-MCM5	24	pCS232
pESC-TRP-MCM6-MCM4	24	pCS15
pUC19-ARS1	24	pCS372
pET24a-Sic1	This study	pCS316
pGEX-6P1-CDC6	8	pCS160
pGEX-6P1-cdc6 E224Q	27	pCS109
pGEX-6P1-CDT1	24	pCS178
pESC-LEU-mcm2 (Δ848-868)-MCM7	This study	pCS491
pESC-URA-mcm5 (Δ693-775)-HA_MCM3-	This study	pCS495
pESC-URA-mcm5 (K757D,R764E,R772E)-HA_MCM3	This study	pCS785
pESC-URA-mcm5 (E710R,E717R,E736R)-HA_MCM3	This study	pCS786
pESC-URA-mcm5 (R721E,R736E)-HA_MCM3	This study	pCS811
pESC-URA-mcm5 (linker only)-HA_MCM3	This study	pCS836
pESC-URA-mcm5 (flexible linker)-HA_MCM3	This study	pCS838
pRS315	50	pCS129
pRS316	49 gift of Katja Sträßer	pCS748
pRS316-MCM5	This study	pCS863
pRS315-MCM5	This study	pCS875
pRS315-mcm5 (Δ693-775)	This study	pCS1089
pRS315-mcm5 (K757D, R764E, R772E)	This study	pCS1090
pRS315-mcm5 (E710R, E717R, E736R)	This study	pCS1091
pRS315-mcm5 (R721E, R736E)	This study	pCS1092
pESC-LEU-MCM2 (R676A) -MCM7	This study	pCS1225
pESC-LEU-MCM2-MCM7 (R593A)	This study	pCS1282
pESC-LEU-MCM2-MCM7 (R593A)	This study	pCS1286
pESC-TRP-MCM6-MCM4 (E633Q)	This study	pCS1303
pESC-TRP-MCM6 (E640Q)-MCM4	This study	pCS1304
pESC-URA-HA_MCM3-MCM5 (E481Q)	This study	pCS1314
Software and Algorithms
Relion 2.0		N/A
Other
FEI Titan Krios G2 electron microscope
Gatan K2 direct electron detector
