# Supplementary material for: MCM2-7 ring closure involves the Mcm5 C-terminus and triggers Mcm4 ATP hydrolysis
Source: Nat Commun. 2025 Jan 2;16:14. doi: 10.1038/s41467-024-55479-1 (PMC11695723; doi:10.1038/s41467-024-55479-1)
Supplement: Supplementary file 6 — Source Data [file 41467_2024_55479_MOESM6_ESM.xlsx]

## Sheet: 1b
Galactose						Glucose

## Sheet: 1c
			SDC-Leu
			SDC+FOA

## Sheet: 1e
	exp1	exp2	exp3	Induced n1	Induced n2	Induced n3	Av induced	SD induced
Orc/Cdc6	1.51296	1.56461	1.06233
MCM/Cdt1	3.89783	3.60798	3.67274
MCM	7.11233	7.22651	6.04361
PreRc WT	17.4425	16.5751	17.0812	12.0317	11.4025	12.3462	11.9268	0.480494
Pre-Rc/E224Q	13.2266	16.0829	13.3596	8.65027	11.4498	8.92973	9.67661	1.542
ORC/E224Q	0.678467	1.02505	0.757155
dC5	21.3632	20.0398	18.6001
dC5/Cdt1	9.13285	10.6971	12.4547
PreRc/dC5	24.4442	24.6415	25.7519	13.7984	12.3798	12.2349	12.8044	0.86392
Pre-Rc/dC5/E224Q	18.2485	21.0441	20.1832	8.43715	9.32198	6.97136	8.2435	1.18721

## Sheet: 3c
		exp 1		exp 2		exp 3		mcm5:Orc3
Condition	band	dens	dens - bg	dens	dens - bg	dens	dens - bg	n1	n2	n2	av	std
wt	mcm5	135452	59225	94310	50421	286146	154227	1.28231	0.88857	0.697011	1.08544	0.27842
O3	mcm5	88386	12159	52497	8608	192092	60173	0.347897	0.216352	0.288654	0.282125	0.0930163
AW	mcm5	81774	5547	55806	11917	191847	59928	0.182539	0.318952	0.27162	0.250746	0.0964584
WH	mcm5	90275	14048	71731	27842	242073	110154	0.470762	0.576499	0.476012	0.52363	0.0747673
bg	mcm5	76227	0	43889	0	131919	0
wt	orc3	120557	46186	100076	56744	264601	221269
O3	orc3	109321	34950	83119	39787	251793	208461
AW	orc3	104759	30388	80695	37363	263964	220632
WH	orc3	104212	29841	91627	48295	274742	231410
bg	orc3	74371	0	43332	140616	43332	0

## Sheet: 3e
	exp 1	exp 2	exp 3	exp 4	exp 5	exp 6	exp 7	exp 8	induced 1	induced 2	induced 3	induced 4	induced 5	induced 6	induced 7	induced 8	induced av	induced sd
Orc/Cdc6	2.57646	2.4046	3.58966	3.50227	4.17429	3.14256	3.76826	3.33067
WT/Cdt1	4.20675	4.38109	4.19571	4.34081	4.62575	4.09158	4.53115	4.19507
PreRC	22.1513	22.864	24.5551	25.7315	25.5458	23.9695	24.3135	25.7609	15.3681	16.0783	16.7697	17.8884	16.7458	16.7354	16.0141	18.2352	16.7294	0.956291
Pre-Rc/5-O3	36.695	34.6699	37.9245	N/A	N/A	N/A	N/A	N/A	26.4568	24.3381	25.378						25.3909	1.05943
MCM5-O3/Cdt1	7.66179	7.92723	8.95682	N/A	N/A	N/A	N/A	N/A
Pre-Rc/Mcm5-WH	N/A	N/A	N/A	46.8938	48.2079	N/A	N/A	49.0558	30.5551	31.1743	31.8426						31.1906	0.643904
Mcm5-WH/Cdt1	N/A	N/A	N/A	12.8365	12.8593	N/A	N/A	13.8826
Pre-Rc/Mcm-AW	N/A	N/A	N/A	N/A	47.2145	45.5174	44.8962	N/A	22.7376	22.2973	21.707						22.2473	0.517147
Mcm5-AW/Cdt1	N/A	N/A	N/A	N/A	20.3026	20.0775	19.421	N/A

## Sheet: 4c
	exp1	exp2	exp3	exp4	exp5	exp6	induced 1	induced 2	induced 3	induced 4	induced 5	induced 6	induced av	induced SD
Orc/Cdc6	2.53291	2.01993	2.06183	1.05101	0.976571	1.04267
WT/Cdt1	4.17278	3.59834	2.41427	7.65647	8.96823	9.06482
WT	8.65075	7.5947	8.07768	10.6937	12.4321	11.0278
PreRc	23.7893	17.8548	22.6526	22.8458	23.1315	20.4294	17.0836	12.2365	18.1765	14.1384	13.1867	10.3219	14.1906	2.96827
Mcm2-RF/Cdt1	5.69748	4.34275	4.88864	N/A	N/A	N/A
PreRc/Mcm2-RF	37.2605	31.2448	36.1325	N/A	N/A	N/A	29.0301	24.8821	29.182				27.6981	2.4399
Mcm5-WB/Cdt1	N/A	N/A	N/A	6.35695	6.51357	6.45124
PreRc/Mcm5-WB	N/A	N/A	N/A	28.4285	27.8715	23.9253	21.0205	20.3814	16.4314				19.2778	2.48566

## Sheet: 4e
	exp 1	exp 2	exp 3	exp 4	exp 5	exp 6	induced 1	induced 2	induced 3	induced 4	induced 5	induced 6	induced av	induced SD
Orc/Cdc6	1.74152	1.42074	1.80326	1.37309	1.10471	1.35934
WT/Cdt1	6.94908	7.29274	10.3713	5.95296	6.76134	7.96069
PreRc	22.0891	21.8841	23.561	16.5649	19.5015	21.1592	13.3985	13.1706	11.3864	9.2388	11.6354	11.8392	11.7782	1.49603
Mcm4-RF/Cdt1	5.94472	5.90937	7.76214	N/A	N/A	N/A
PreRc/Mcm4-RF	16.7614	15.4436	18.3123	N/A	N/A	N/A	9.07511	8.11346	8.74688				8.64515	0.488832
Mcm6-WB/Cdt1	N/A	N/A	N/A	2.25009	4.89122	6.07298
PreRc/Mcm6-WB	N/A	N/A	N/A	14.4102	13.9636	17.8809	10.787	7.96769	10.4486				9.73444	1.53938

## Sheet: 4g
	exp 1	exp 2	exp 3	exp 4	exp 5	induced 1	induced 2	induced 3	induced 4	induced 5	Induced av	Induced SD
Orc/Cdc6	1.93971	1.76018	1.07649	1.73408	1.43789
WT/Cdt1	7.51745	6.95705	6.82646	9.08236	9.33296
PreRc	24.8826	26.313	21.9804	19.0705	21.6871	15.4254	17.5958	14.0774	8.25404	10.9163	13.2538	3.69827
Mcm7-RF/Cdt1	8.79996	8.5761	N/A	N/A	N/A
PreRc/Mcm7-RF	15.1949	16.1669	N/A	N/A	N/A	4.45519	5.83063				5.14291
Mcm4-WB/Cdt1	N/A	N/A	7.5233	8.16668	7.59493
PreRc/Mcm4-WB	N/A	N/A	9.46285	10.8679	10.8141	0.863062	0.967175	1.78124			1.20383	0.50276

## Sheet: 5c
									Repeat 1	WT LS									Repeat 2	WT LS									Repeat 3	WT LS									Repeat 1	4-WB									Repeat 2
									frame_indices	x_coords	y_coords	contrasts	masses_kDa	fit_errors	diffblur_errors	neareast_neighbour_distances	selections		frame_indices	x_coords	y_coords	contrasts	masses_kDa	fit_errors	diffblur_errors	neareast_neighbour_distances	selections		frame_indices	x_coords	y_coords	contrasts	masses_kDa	fit_errors	diffblur_errors	neareast_neighbour_distances	selections		frame_indices	x_coords	y_coords	contrasts	masses_kDa	fit_errors	diffblur_errors	neareast_neighbour_distances	selections		frame_indices
									5	36.2265	7.15552	-0.0234148	664.418	0.148158	0	4.89957	1		5	138.664	9.6305	-0.0207039	586.076	0.0791098	0	14.84	1		5	139.857	5.19259	-0.0173861	490.197	0.13985	0	14.1052	1		5	110.784	13.914	-0.0228583	648.336	0.0721336	0	5.2569	1		5
									5	110.356	7.35431	-0.0195869	553.797	0.145652	0	8.09493	1		5	48.5787	17.9399	-0.0237495	674.09	0.127871	0	14.1713	1		5	110.171	6.48543	-0.0110534	307.19	0.315821	0	6.56015	1		5	31.1851	17.9187	-0.0212619	602.201	0.236995	0	5.37195	1		5
									5	31.6263	16.8086	-0.0226947	643.607	0.137195	0	5.51367	1		5	125.936	19.9065	-0.0233048	661.238	0.165188	0	13.2053	1		5	103.688	7.49429	-0.0224447	636.383	0.338141	0	5.40473	1		5	101.446	17.0223	-0.0213616	605.082	0.0495996	0	7.60021	1		5
									5	40.5978	35.9509	-0.0167113	470.696	0.270514	0	3.92463	1		5	139.806	24.4264	-0.0216059	612.143	0.053837	0	8.93984	1		5	98.904	10.0084	-0.0219373	621.719	0.288198	0	5.40473	1		5	26.5763	30.2094	-0.0297039	846.164	0.0167667	0	10.8238	1		5
									5	127.288	43.9896	-0.0213841	605.734	0.116236	0	11.0453	1		5	15.3544	33.0887	-0.0085488	234.812	0.066782	0	10.1609	1		5	49.1259	11.0564	-0.0232753	660.385	0.115798	0	12.2534	1		5	46.1663	35.9144	-0.0227266	644.531	0.0193601	0	12.1236	1		5
									5	21.1126	50.1408	-0.0231305	656.202	0.282281	0	12.6255	1		5	123.418	43.6125	-0.0154808	435.136	0.247861	0	16.3358	1		5	14.4522	13.447	-0.021293	603.101	0.0604382	0	7.79039	1		5	93.0695	43.6184	-0.0211173	598.024	0.026056	0	12.2047	1		6
									5	79.854	52.3185	-0.0216732	614.087	0.186411	0	6.66799	1		5	72.019	49.4544	-0.0171593	483.642	0.0280716	0	5.72261	1		5	88.7564	16.1539	0.00871535	-239.625	0.204247	0	11.8635	1		5	137.058	47.798	-0.018609	525.537	0.12391	0	7.5941	1		6
									6	111.092	21.7847	-0.0148969	418.264	0.130723	0	6.40759	1		5	7.64163	53.1014	-0.0164711	463.753	0.355239	0	15.1858	1		5	6.41401	17.4832	-0.0241869	686.729	0.0285853	0	8.9946	1		6	31.0738	8.64431	-0.0219166	621.12	0.0820328	0	6.49688	1		6
									6	124.734	22.9699	-0.0212979	603.243	0.0179125	0	11.1136	1		6	92.794	4.78567	-0.021926	621.395	0.0116899	0	10.0962	1		5	107.084	19.1911	-0.0115153	320.539	0.303505	0	12.1796	1		6	34.1018	22.4298	-0.0215704	611.118	0.238422	0	5.37195	1		6
									6	102.63	25.8217	-0.025071	712.28	0.180526	0	5.52909	1		6	48.3285	43.4977	-0.0214801	608.507	0.0229473	0	9.15957	1		5	20.2691	23.3552	-0.0202856	573.988	0.0985813	0	9.77912	1		6	97.9399	23.7653	-0.020071	567.788	0.0551194	0	7.60021	1		6
									6	55.8909	28.5119	-0.0211722	599.61	0.0232343	0	9.46041	1		6	39.9174	47.1239	-0.0195156	551.736	0.146334	0	6.26176	1		5	96.3522	27.5141	-0.0200079	565.962	0.0252032	0	7.26145	1		6	123.725	28.3451	-0.0218157	618.207	0.0299479	0	5.97456	1		6
									6	101.761	48.253	-0.0268821	764.617	0.204827	0	9.42112	1		6	67.7372	15.7371	-0.00920974	253.912	0.351135	0	6.15843	1		5	73.3741	29.9211	-0.018069	509.931	0.197207	0	5.51968	1		7	11.8818	39.4512	-0.00646769	174.671	0.118552	0	8.85045	1		6
									7	56.0883	15.0927	-0.0210599	596.365	0.0170308	0	13.4207	1		7	21.8446	47.7269	-0.00629098	169.564	0.118063	0	8.85235	1		5	131.834	30.3017	-0.016981	478.489	0.0449889	0	11.6613	1		7	78.1312	26.2232	-0.00429925	112.006	0.212507	0	9.30224	1		6
									7	74.3298	33.9944	-0.0245711	697.833	0.177139	0	6.4385	1		8	107.239	28.7145	-0.00995485	275.445	0.0329562	0	7.42481	1		5	38.8898	30.9767	-0.0213064	603.486	0.120481	0	5.47009	1		8	134.994	10.7737	-0.00959656	265.091	0.105456	0	5.8891	1		7
									7	124.283	5.06821	-0.0218874	620.279	0.0262652	0	10.6275	1		8	73.6411	13.985	-0.0206939	585.787	0.0219582	0	6.15843	1		5	13.2932	34.4183	-0.0200546	567.313	0.210196	0	6.55844	1		8	111.818	19.0682	-0.0205266	580.952	0.158786	0	4.52878	1		7
									7	10.598	7.07113	-0.0234276	664.787	0.237133	0	5.40366	1		8	81.886	25.5215	-0.00336113	84.8956	0.246255	0	9.13513	1		5	79.8985	35.6553	-0.0217741	617.002	0.149735	0	5.74626	1		8	129.04	38.9176	-0.0201151	569.061	0.0191944	0	6.8266	1		7
									7	5.63256	9.20274	-0.024362	691.79	0.348707	0	5.40366	1		9	22.9152	26.3006	-0.0220176	624.041	0.0109269	0	6.17437	1		5	55.7272	41.3636	-0.0319634	911.46	0.0184205	0	3.57581	1		9	118.822	13.4439	-0.0211728	599.628	0.0288915	0	8.05229	1		7
									7	10.2724	14.4334	-0.0233127	661.467	0.248057	0	6.99198	1		9	95.9309	42.9388	-0.0205104	580.485	0.0441076	0	6.90555	1		5	132.218	41.9567	-0.0217537	616.415	0.0473289	0	11.498	1		9	34.6843	41.077	-0.00711907	193.495	0.280454	0	5.60135	1		8
SUMMARY									7	26.7734	19.426	-0.0228688	648.638	0.189163	0	5.51367	1		9	62.7545	7.98628	-0.0219076	620.863	0.0299443	0	9.21427	1		6	67.9418	6.76072	-0.0237959	675.43	0.258639	0	5.42678	1		9	7.92461	24.0659	-0.00296037	73.3144	0.342468	0	10.9348	1		8
Low Salt WT	Species 1 (~90kDa)	Species 2 (~195kDa)	Species 3 (~285kDa)	Species 4 (MCM hexamer/~605kDa)					7	93.4051	27.1766	-0.0229483	650.937	0.240733	0	5.42845	1		9	63.6781	22.3131	-0.0217279	615.67	0.0372111	0	4.97175	1		6	63.9467	10.4335	-0.023188	657.864	0.309431	0	5.42678	1		10	58.2591	35.0511	-0.010663	295.91	0.0471091	0	7.47263	1		8
Repeat 1	800	649	4088	2847 (32%)					7	53.5455	37.677	-0.022074	625.669	0.0535775	0	3.89554	1		9	77.5421	50.9521	-0.0121904	340.049	0.105342	0	5.72261	1		6	122.327	17.655	-0.0228988	649.505	0.0670879	0	7.56093	1		11	64.9505	50.0258	-0.0213883	605.855	0.0138661	0	9.44837	1		8
Repeat 2	643	469	4567	3862 (37%)					7	42.0134	39.6113	-0.017641	497.564	0.254804	0	3.92463	1		10	133.481	30.7441	-0.0112329	312.377	0.201006	0	6.41177	1		6	38.595	4.79175	-0.0225034	638.079	0.057585	0	9.69992	1		11	46.4759	21.3285	-0.0216937	614.68	0.0134974	0	10.1345	1		8
Repeat 3	391	591	4516	5588 (43%)					7	76.6441	46.4739	-0.0231238	656.007	0.167196	0	6.66799	1		10	77.4924	33.5308	-0.00965125	266.671	0.361369	0	5.70272	1		6	66.863	44.7585	-0.00887365	244.2	0.14869	0	7.46987	1		11	129.163	30.8182	-0.00960583	265.359	0.11784	0	5.97456	1		9
									8	67.893	34.1409	-0.0239079	678.666	0.0670258	0	6.4385	1		11	85.8825	12.1453	-0.0218562	619.376	0.0236178	0	8.47465	1		6	109.615	49.4507	-0.020444	578.565	0.0679701	0	9.29606	1		11	37.2676	46.0471	-0.00903037	248.729	0.139201	0	5.60135	1		10
									8	20.1265	35.3488	-0.0233953	663.855	0.0544155	0	6.27085	1		11	84.7869	36.7255	-0.0238624	677.352	0.24168	0	6.61856	1		7	124.18	10.3246	-0.0237209	673.264	0.0373731	0	7.56093	1		12	25.6168	38.8964	-0.00664992	179.937	0.0924474	0	9.32602	1		10
									8	105.135	16.0882	-0.0130174	363.947	0.284341	0	6.26776	1		11	13.0376	48.6221	-0.00868374	238.711	0.192039	0	8.85235	1		7	136.397	18.8669	-0.0216884	614.526	0.0143026	0	12.3114	1		12	76.026	53.1804	-0.00689972	187.156	0.0789251	0	11.516	1		10
Low Salt Mcm4 WB	Species 1 (~90kDa)	Species 2 (~195kDa)	Species 3 (~285kDa)	Species 4 (MCM hexamer/~605kDa)					8	111.384	15.3837	-0.0238608	677.305	0.0579176	0	6.23282	1		11	39.6194	53.3786	-0.0117831	328.279	0.0485106	0	6.26176	1		7	24.0475	36.4399	-0.0220866	626.036	0.0157992	0	10.9427	1		12	107.289	19.0664	-0.0183407	517.785	0.0912126	0	4.52878	1		10
Repeat 1	981	781	3395	3096 (34%)					9	66.8329	5.73139	-0.0209474	593.113	0.0187523	0	9.0158	1		11	111.657	34.6812	-0.00792866	216.891	0.258555	0	5.21545	1		7	16.4994	5.62222	-0.0215108	609.394	0.0503915	0	3.66845	1		12	50.3543	36.2366	-0.0144999	406.789	0.0360795	0	3.96234	1		11
Repeat 2	944	1015	4658	3826 (33%)					9	84.9712	10.7658	-0.0232421	659.425	0.0381098	0	6.67894	1		11	134.907	36.9954	-0.00688285	186.668	0.243191	0	6.41177	1		7	7.84366	38.0674	-0.0227067	643.956	0.33474	0	5.51858	1		13	114.558	6.00716	-0.00691625	187.634	0.104693	0	8.57263	1		11
Repeat 3	746	1045	4172	3412 (32%)					9	35.2482	11.9564	-0.0227374	644.842	0.209659	0	4.89957	1		11	89.1346	41.7158	-0.0242137	687.504	0.282278	0	6.09916	1		7	94.5652	48.3546	-0.0220758	625.721	0.176296	0	4.68881	1		13	109.324	37.9351	-0.0121393	338.572	0.107579	0	13.6115	1		11
									9	134.636	17.9246	-0.0220133	623.916	0.0491728	0	7.3992	1		11	64.0664	44.211	-0.0226419	642.081	0.0254273	0	3.66943	1		8	61.6357	22.3665	-0.0311766	888.722	0.281118	0	3.40532	1		13	96.1583	41.3905	-0.0236966	672.56	0.0128438	0	6.31878	1		12
									9	32.6877	34.6922	-0.0231166	655.799	0.114519	0	4.77521	1		11	83.9578	44.9409	-0.0194345	549.392	0.328154	0	6.09916	1		8	33.536	29.855	-0.0241291	685.059	0.295928	0	5.47009	1		14	121.992	47.3988	-0.0116482	324.38	0.0877683	0	6.88573	1		12
									9	29.6387	40.8289	-0.0215028	609.164	0.100189	0	6.85246	1		12	14.3837	9.55182	-0.019353	547.038	0.0598042	0	7.66741	1		8	74.1586	35.3848	-0.0314333	896.14	0.0908443	0	5.51968	1		15	131.815	23.0518	-0.00965782	266.861	0.154198	0	7.14861	1		12
									10	141.325	39.4317	-0.0224215	635.713	0.0653339	0	7.75832	1		12	63.7444	33.2711	-0.0117136	326.269	0.02523	0	10.9446	1		8	121.348	45.7052	-0.0236286	670.595	0.137976	0	5.84502	1		15	99.3388	11.1738	-0.0205145	580.603	0.0546341	0	11.2027	1		12
									10	14.0854	25.7426	-0.0220299	624.395	0.012411	0	11.3478	1		12	103.819	38.649	-0.0111688	310.525	0.0495134	0	8.78578	1		9	29.965	24.6286	-0.032341	922.372	0.128965	0	6.32989	1		15	59.3039	42.4504	-0.020316	574.866	0.0248789	0	5.5346	1		12
									10	45.2361	27.8653	-0.0210015	594.675	0.165244	0	5.39513	1		13	34.4578	16.4789	-0.0115298	320.958	0.107247	0	8.0963	1		9	41.4813	36.1833	-0.0225983	640.822	0.0766989	0	5.81586	1		15	141.572	23.8091	-0.00603182	162.075	0.218428	0	4.56482	1		12
									10	120.247	52.5002	-0.0224016	635.139	0.0377305	0	11.0453	1		13	78.2003	39.1894	-0.0226594	642.589	0.0773088	0	5.70272	1		9	12.069	41.6172	-0.0333092	950.352	0.139713	0	5.51858	1		16	48.4316	7.83405	-0.023713	673.034	0.0205605	0	10.3782	1		13
									10	25.7767	7.93589	-0.0211209	598.126	0.061981	0	10.2895	1		14	124.201	7.8513	-0.0101925	282.313	0.339764	0	4.96536	1		9	28.9472	5.79649	-0.00826293	226.551	0.313019	0	8.9128	1		16	124.731	24.0093	-0.0250099	710.514	0.0176957	0	7.14861	1		13
									11	139.837	5.7798	-0.0219405	621.812	0.0470217	0	11.1538	1		14	28.1374	23.0063	-0.0221439	627.691	0.0424504	0	6.17437	1		10	65.9793	24.4305	-0.0198135	560.345	0.339131	0	3.9059	1		16	38.2477	27.245	-0.024065	683.209	0.0750659	0	6.3707	1		13
									11	55.6988	50.7061	-0.0118275	329.561	0.222757	0	8.61682	1		14	37.3944	24.0238	-0.0218532	619.29	0.0151446	0	8.0963	1		10	54.9994	27.3851	-0.0215518	610.58	0.0710724	0	5.26423	1		16	4.7085	29.3642	-0.0170862	481.532	0.0725882	0	5.10958	1		14
									11	117.395	34.5045	-0.0227216	644.386	0.0420822	0	9.16817	1		14	39.473	39.5711	-0.021282	602.781	0.0116579	0	6.41168	1		10	98.0302	34.579	-0.0221158	626.878	0.0294141	0	5.03388	1		16	81.4257	41.3458	-0.0216081	612.205	0.0452636	0	5.90742	1		14
									11	10.9908	43.7969	-0.0226838	643.291	0.0319096	0	7.53499	1		14	84.5085	52.1183	-0.0213725	605.398	0.0659292	0	6.71811	1		10	119.113	51.1058	-0.0208085	589.1	0.158987	0	5.84502	1		16	70.5824	22.0528	-0.0209742	593.887	0.0442571	0	10.8063	1		14
									11	110.243	44.1522	-0.0221115	626.754	0.0179621	0	8.70538	1		15	91.4988	5.7988	-0.0212047	600.548	0.0384869	0	8.47465	1		11	126.499	34.64	-0.0197945	559.796	0.190758	0	5.87485	1		16	18.7974	30.8731	-0.0214144	606.609	0.0161126	0	6.82708	1		14
									11	138.839	46.7809	-0.0222536	630.86	0.0319667	0	7.75832	1		15	140.561	10.3059	-0.0216693	613.976	0.0162522	0	13.8096	1		11	25.622	48.3044	-0.0226415	642.07	0.0585952	0	8.83761	1		16	55.2568	50.9737	-0.0110023	305.715	0.064801	0	5.84774	1		14
									12	91.4357	9.0869	-0.022484	637.518	0.0954075	0	6.67894	1		15	115.982	31.7656	-0.0219484	622.04	0.0400161	0	3.15414	1		11	100.329	49.0288	-0.00988355	273.384	0.217513	0	4.7584	1		16	16.8594	47.0047	-0.00951882	262.844	0.11042	0	3.48155	1		15
									12	101.701	10.8451	-0.0222729	631.418	0.184364	0	6.26776	1		16	101.133	4.61358	-0.0217669	616.794	0.174997	0	9.70648	1		11	34.3304	46.7986	-0.0218221	618.389	0.042744	0	8.83761	1		17	33.7499	14.7381	-0.0219679	622.604	0.0191823	0	7.84945	1		15
									12	42.6492	23.1308	-0.022269	631.306	0.154641	0	5.39513	1		16	120.82	52.1882	-0.0202048	571.652	0.20584	0	5.3247	1		12	105.331	5.35753	-0.0222152	629.751	0.0630433	0	11.4401	1		17	53.9197	34.5079	-0.0103326	286.362	0.127867	0	3.96234	1		15
									12	24.6007	30.955	-0.0241835	686.633	0.0283458	0	6.27085	1		17	78.5431	17.5493	-0.022698	643.702	0.114925	0	6.46804	1		12	40.4851	18.7463	-0.00798629	218.556	0.0979546	0	12.0529	1		18	85.7344	6.88428	-0.0221469	627.777	0.0392819	0	10.9603	1		15
									12	51.6467	41.0785	-0.0222627	631.125	0.0144718	0	3.89554	1		17	11.5034	21.9527	-0.0218891	620.326	0.0748329	0	5.03585	1		12	91.4625	44.8392	-0.0208668	590.785	0.0345728	0	4.68881	1		18	40.914	45.4298	-0.0090244	248.556	0.0547849	0	13.1408	1		15
									12	11.3842	51.3216	-0.0222399	630.466	0.0855762	0	5.57447	1		17	133.165	48.1159	-0.0209489	593.157	0.0214482	0	7.13624	1		12	37.9948	5.964	-0.0162873	458.444	0.36978	0	4.42531	1		19	58.7356	9.07193	-0.00583675	156.438	0.1091	0	10.3782	1		16
									12	116.467	25.3835	-0.00927593	255.825	0.0542069	0	9.16817	1		18	69.1034	34.4276	-0.011067	307.584	0.0241082	0	10.2679	1		12	101.474	26.2825	-0.00701287	190.426	0.145268	0	8.98276	1		19	79.4325	15.8517	-0.014205	398.267	0.204144	0	4.73731	1		16
									12	61.7792	44.6005	-0.0211226	598.175	0.0150251	0	6.55047	1		18	92.0479	20.127	-0.0104858	290.79	0.041406	0	12.2266	1		13	78.1934	18.1411	-0.0242102	687.403	0.0223896	0	8.39386	1		19	104.301	29.2603	-0.0223535	633.747	0.0146643	0	9.3361	1		16
									13	141.939	16.7337	-0.0225559	639.596	0.0390426	0	7.3992	1		18	48.4219	22.4383	-0.0121563	339.065	0.218963	0	6.15301	1		13	61.1239	10.9418	0.00931508	-256.956	0.176004	0	8.3432	1		19	126.527	42.2172	-0.0205359	581.22	0.20008	0	5.1021	1		16
									13	60.8693	24.3396	-0.0222862	631.802	0.0530256	0	3.30772	1		18	80.3715	23.7536	-0.0212507	601.88	0.0682994	0	6.46804	1		13	11.0187	28.6052	-0.0282836	805.12	0.276196	0	5.85107	1		19	33.9027	22.586	-0.0239981	681.275	0.0881563	0	6.3707	1		17
									13	93.839	37.1588	-0.00891516	245.399	0.0390627	0	8.65471	1		18	135.232	32.5136	-0.0223832	634.605	0.170261	0	6.15822	1		13	120.809	32.9902	-0.0223695	634.21	0.164931	0	5.92449	1		19	82.1392	47.2099	-0.0228805	648.977	0.0375874	0	5.90742	1		17
									13	40.2398	46.4675	-0.0223027	632.28	0.0310371	0	10.184	1		18	56.2548	37.2932	-0.010306	285.591	0.080436	0	5.54414	1		13	18.6791	26.5264	-0.0210001	594.635	0.231045	0	7.18872	1		19	75.3292	35.9884	-0.00904045	249.02	0.0974686	0	8.11596	1		17
									13	80.5546	51.4767	-0.0230438	653.697	0.165941	0	6.08679	1		18	87.5694	46.1381	-0.02207	625.555	0.0351643	0	6.71811	1		14	14.222	7.90373	-0.0219462	621.977	0.0349595	0	7.29644	1		20	126.816	15.0004	-0.0118692	330.767	0.19239	0	7.00511	1		17
									13	110.736	9.18468	-0.021389	605.874	0.0635322	0	6.23282	1		18	39.4148	52.4462	-0.0129394	361.694	0.101734	0	7.05194	1		14	16.0863	19.7833	-0.0229871	652.057	0.195826	0	4.80821	1		20	141.235	19.2568	-0.0211027	597.601	0.0323748	0	4.56482	1		18
									13	96.7529	14.7728	-0.023159	657.027	0.190151	0	6.31728	1		18	4.87068	53.4582	-0.0211804	599.847	0.0962051	0	15.4392	1		14	76.7533	28.8484	-0.00952294	262.963	0.277626	0	5.88641	1		20	136.785	11.407	-0.0203509	575.876	0.0586199	0	7.38159	1		18
									14	36.9596	36.8262	-0.0188923	533.724	0.137749	0	4.77521	1		19	67.8546	8.88238	-0.00922353	254.31	0.0593752	0	6.32791	1		14	85.0971	34.5047	-0.0220969	626.331	0.197723	0	5.04474	1		20	28.4794	41.1797	-0.0063294	170.674	0.112214	0	11.0557	1		18
									15	125.693	13.2592	-0.0221113	626.748	0.0378171	0	7.09916	1		19	115.392	7.10765	-0.022226	630.064	0.0200641	0	8.84027	1		14	78.7882	37.3379	-0.0245402	696.939	0.203173	0	6.70624	1		21	82.3278	28.4461	-0.00484246	127.704	0.352348	0	6.50529	1		18
									15	83.7877	14.8814	-0.0207694	587.969	0.0193365	0	9.59524	1		19	53.1691	18.5237	-0.0120865	337.045	0.218372	0	4.17824	1		14	85.5212	22.2351	-0.0101847	282.087	0.144073	0	8.39386	1		21	87.4575	18.0651	-0.00928153	255.987	0.162932	0	7.72495	1		18
									15	16.8125	52.5897	-0.0226383	641.977	0.0449816	0	5.57447	1		19	21.5183	20.68	-0.012573	351.106	0.036279	0	7.01592	1		15	20.9926	5.18409	-0.0192551	544.208	0.0720777	0	5.52393	1		21	17.6977	43.6255	-0.0200584	567.422	0.0222078	0	3.48155	1		18
									15	144.754	25.041	-0.0174838	493.021	0.308375	0	8.77122	1		19	4.8914	34.0377	-0.0129378	361.647	0.270877	0	6.30141	1		15	139.845	16.0218	-0.0251597	714.844	0.0154358	0	16.4407	1		21	130.55	45.355	-0.0201024	568.693	0.147255	0	5.1021	1		19
									16	37.3161	12.8491	-0.0234818	666.354	0.0956661	0	6.46769	1		19	139.45	44.7353	-0.0116963	325.769	0.215382	0	7.13624	1		15	95.3397	38.8336	-0.0186993	528.148	0.0643356	0	3.93086	1		21	19.9421	19.4435	-0.00253391	60.9904	0.33559	0	6.36953	1		19
									16	13.6841	20.3411	-0.0103179	285.937	0.222872	0	3.34179	1		19	37.4795	45.665	-0.0111414	309.734	0.111944	0	5.25979	1		15	61.4068	19.2802	-0.0171106	482.236	0.306346	0	3.61745	1		22	48.2878	13.1455	-0.0215681	611.05	0.0309988	0	11.2139	1		19
									16	103.541	38.5961	-0.0100375	277.834	0.0977879	0	6.97659	1		20	36.1645	30.0344	-0.0236736	671.896	0.0180761	0	4.16513	1		15	130.075	29.9783	-0.0181745	512.981	0.0993981	0	5.87485	1		22	129.911	8.71604	-0.0231418	656.529	0.0559305	0	7.00511	1		19
									16	120.5	48.4234	-0.00398054	102.796	0.186215	0	11.1108	1		20	95.4973	53.1433	-0.0191363	540.776	0.0703315	0	8.45985	1		16	94.7666	9.74749	-0.0216594	613.69	0.142801	0	5.54664	1		22	106.424	20.1688	-0.0216927	614.652	0.0343415	0	7.84105	1		20
									17	68.1813	43.214	-0.0218784	620.019	0.0234518	0	6.55047	1		21	14.8205	18.1636	-0.011075	307.817	0.0962897	0	5.03585	1		16	12.4531	22.9327	-0.021322	603.939	0.240457	0	4.80821	1		22	46.3089	25.1761	-0.0239723	680.528	0.0179317	0	12.0419	1		20
									17	69.0565	9.44137	-0.0104013	288.348	0.152148	0	4.84317	1		21	131.602	37.4882	-0.0300627	856.533	0.0766653	0	6.15822	1		16	138.121	32.3718	-0.0223563	633.828	0.0475094	0	5.9217	1		22	92.1689	24.1871	-0.0095971	265.106	0.130827	0	7.72495	1		20
									18	128.517	5.93831	-0.0189631	535.77	0.132283	0	3.43556	1		21	80.3756	39.7643	-0.0203096	574.681	0.0191472	0	9.13179	1		16	57.143	33.28	-0.0234892	666.568	0.126735	0	7.34163	1		23	125.354	31.5713	-0.0210444	595.916	0.01406	0	10.7104	1		21
									18	39.7826	19.9899	-0.021821	618.358	0.128316	0	6.05887	1		21	103.375	47.5976	-0.00436762	113.982	0.221841	0	9.6337	1		16	84.3228	41.125	-0.0202942	574.236	0.318852	0	6.66548	1		23	83.4492	34.854	-0.0220677	625.488	0.0258765	0	5.09635	1		21
									19	102.178	21.4223	-0.0238272	676.336	0.232192	0	4.97468	1		22	59.1166	26.9192	-0.0214129	606.566	0.0165178	0	10.2887	1		16	105.025	49.7925	-0.0215423	610.305	0.071872	0	4.7584	1		24	73.9633	14.7947	-0.0332779	949.447	0.0194476	0	5.57036	1		21
									19	101.451	13.7321	-0.0218234	618.429	0.115847	0	4.26601	1		22	109.882	27.4619	-0.0217696	616.875	0.0118011	0	4.60762	1		17	114.542	28.6403	-0.0222791	631.598	0.194321	0	5.30404	1		24	107.606	47.0121	-0.00713717	194.018	0.0978276	0	7.45297	1		21
									19	59.7647	21.2629	-0.0231434	656.575	0.118256	0	3.43135	1		23	49.6278	8.09377	-0.0120922	337.212	0.0845352	0	6.87351	1		17	42.406	6.31632	-0.0207484	587.363	0.0481621	0	4.42531	1		24	99.1704	5.92154	-0.0223427	633.436	0.0418589	0	10.1335	1		22
									19	17.573	27.5018	-0.0118056	328.93	0.248816	0	3.6165	1		23	51.1707	35.082	-0.01941	548.684	0.0241255	0	5.54414	1		17	25.7572	28.8498	-0.0212949	603.156	0.0296865	0	7.44969	1		24	60.1837	28.1022	-0.00730637	198.908	0.177976	0	6.0142	1		22
									19	25.3528	37.8369	-0.011583	322.494	0.169381	0	5.85792	1		23	10.1696	30.5955	-0.00705332	191.595	0.288667	0	3.3113	1		17	70.3509	49.4983	-0.0222128	629.682	0.0644179	0	7.92728	1		24	81.766	11.729	-0.0100736	278.878	0.29496	0	4.73731	1		23
									19	96.5794	38.1371	-0.0225537	639.533	0.0160069	0	6.97659	1		24	35.884	50.677	-0.0213788	605.58	0.038738	0	5.25979	1		17	82.4851	30.1888	-0.0193895	548.094	0.219244	0	5.04474	1		25	38.7397	4.78029	-0.00923475	254.635	0.226026	0	6.6999	1		23
									20	6.36537	42.9676	-0.0227977	646.584	0.0506916	0	6.04408	1		24	104.749	11.4178	-0.00917266	252.841	0.0812239	0	7.33117	1		18	47.8128	39.61	-0.0251797	715.42	0.164204	0	5.67761	1		25	92.4958	34.204	-0.00713593	193.982	0.191724	0	9.06994	1		24
									20	11.0501	22.3977	-0.0199587	564.54	0.0579637	0	3.34179	1		24	100.634	29.1453	-0.00998181	276.224	0.108823	0	9.39953	1		18	53.5814	26.7043	-0.0237138	673.058	0.051386	0	7.47831	1		25	100.482	44.8212	-0.00378532	97.1542	0.267359	0	6.67099	1		24
									20	122.739	22.8063	-0.0220799	625.842	0.102757	0	7.10225	1		24	128.968	52.5491	-0.0221431	627.668	0.290305	0	10.4004	1		18	113.056	43.4843	-0.0206236	583.757	0.12133	0	5.03441	1		26	24.0403	8.37009	-0.022118	626.943	0.0180785	0	7.42148	1		24
									20	59.2797	27.153	-0.0220171	624.027	0.179962	0	3.65193	1		24	87.154	51.7437	-0.017027	479.82	0.228083	0	8.45985	1		19	117.18	5.01674	-0.0215379	610.178	0.0397099	0	13.3301	1		26	103.94	29.2388	-0.0200913	568.374	0.276487	0	5.07916	1		25
									20	50.5394	46.0566	-0.021677	614.197	0.0328016	0	5.95038	1		24	52.2479	14.4483	-0.00911513	251.178	0.225786	0	4.17824	1		19	97.6143	14.5073	-0.02427	689.133	0.302745	0	5.54664	1		26	59.5314	5.33011	-0.0105204	291.788	0.266556	0	4.99777	1		25
									20	23.1843	32.3951	-0.0121357	338.469	0.229727	0	5.85792	1		24	72.7821	19.7432	-0.00476088	125.346	0.115465	0	11.9264	1		19	20.1227	44.0155	-0.0237675	674.609	0.262593	0	4.71366	1		26	139.583	8.73847	-0.021452	607.697	0.0317996	0	9.6718	1		25
									21	26.2601	23.3623	-0.0226674	642.819	0.025372	0	8.72459	1		25	84.8739	11.3455	-0.0221873	628.944	0.0136674	0	11.0609	1		19	39.9301	50.8424	-0.0225792	640.269	0.0455807	0	8.74875	1		26	100.597	25.4151	-0.0187815	530.522	0.327002	0	5.07916	1		25
									21	126.215	28.9996	-0.0220969	626.333	0.0920174	0	7.02858	1		25	45.1246	17.2206	-0.0176196	496.945	0.261919	0	7.64376	1		19	110.632	52.6533	-0.018701	528.197	0.26391	0	5.57944	1		26	6.90915	27.674	-0.0178549	503.744	0.171002	0	12.5637	1		25
									21	12.793	36.0811	-0.0105661	293.11	0.218588	0	6.26294	1		25	33.4	33.1498	-0.0100291	277.59	0.168628	0	4.16513	1		20	53.3065	11.449	-0.0224053	635.244	0.0182286	0	6.89372	1		27	96.7147	15.753	-0.0216291	612.814	0.0629529	0	5.90245	1		25
									22	143.313	19.3052	-0.0106163	294.56	0.0559059	0	8.74483	1		26	110.12	40.5512	-0.0229319	650.463	0.045888	0	7.13273	1		20	23.4143	10.1489	-0.0223787	634.475	0.0636505	0	3.90225	1		27	83.8571	39.934	-0.0210344	595.627	0.0862196	0	3.50955	1		25
									22	6.93326	14.5539	-0.0208451	590.158	0.101758	0	8.85849	1		26	143.981	24.5042	-0.0103099	285.705	0.0762367	0	11.7144	1		20	133.945	38.9588	-0.025358	720.573	0.151264	0	5.31794	1		27	110.272	12.9389	-0.00347812	88.2765	0.288128	0	4.87401	1		26
									22	81.6568	33.0951	-0.0182011	513.749	0.158774	0	4.18096	1		26	73.6416	33.5964	-0.0095771	264.528	0.0416539	0	9.13179	1		20	94.3638	42.6414	-0.0223611	633.968	0.0378016	0	3.93086	1		28	25.6292	22.9914	-0.0215263	609.842	0.0222776	0	8.11175	1		26
									23	76.609	25.7715	-0.0212894	602.997	0.0506966	0	5.41152	1		26	12.1343	33.261	-0.00646116	174.482	0.137417	0	3.3113	1		20	120.675	43.2531	-0.0201481	570.014	0.0746719	0	6.22993	1		28	9.49889	42.225	-0.0220483	624.929	0.0217464	0	14.7797	1		26
									23	104.35	7.4639	-0.0214336	607.163	0.0219483	0	6.90595	1		27	95.9314	11.6224	-0.0210266	595.401	0.0100589	0	8.82036	1		20	55.6534	45.6441	-0.0116173	323.486	0.0943333	0	9.8937	1		28	82.9465	5.34243	-0.010027	277.528	0.207519	0	6.49474	1		27
									23	15.063	10.1752	-0.0198246	560.667	0.127017	0	3.20171	1		27	119.834	24.5274	-0.0212512	601.892	0.0158131	0	10.3764	1		20	63.1018	52.7063	-0.0206758	585.266	0.03786	0	7.92728	1		28	64.7673	9.37593	-0.0102312	283.43	0.156621	0	6.61688	1		27
									23	33.0317	9.99276	-0.0211452	598.829	0.228181	0	5.261	1		27	113.519	46.822	-0.0116312	323.888	0.156701	0	7.13273	1		20	43.0231	42.6587	-0.0215976	611.903	0.252728	0	5.67761	1		28	35.8039	10.8027	-0.0227862	646.252	0.0192452	0	6.6999	1		28
									23	99.2606	17.3927	-0.0199416	564.048	0.100958	0	4.26601	1		28	61.6453	34.4311	-0.010274	284.667	0.0279848	0	10.4949	1		21	69.2173	14.0782	-0.0206364	584.127	0.337686	0	4.03659	1		28	27.2767	15.0487	-0.0110636	307.485	0.205651	0	7.42148	1		28
									23	32.6411	29.3121	-0.0226486	642.276	0.0422019	0	7.95365	1		28	101.73	38.6974	-0.0196926	556.851	0.0266473	0	7.15485	1		21	142.816	48.2881	-0.0203908	577.028	0.0280318	0	12.8735	1		28	137.881	28.7456	-0.0227165	644.237	0.0186517	0	8.65038	1		29
									23	33.6315	37.2039	-0.0217564	616.491	0.0783024	0	4.45073	1		28	84.6032	41.1863	-0.0115431	321.342	0.0550948	0	10.8612	1		21	132.202	32.5593	-0.0247043	701.681	0.170016	0	5.9217	1		28	56.5141	33.4001	-0.00680836	184.516	0.184558	0	6.44466	1		29
									23	135.557	38.1546	-0.0221936	629.125	0.0336369	0	4.35968	1		28	142.259	50.0249	-0.0215153	609.523	0.035661	0	13.5282	1		21	114.222	48.3819	-0.021722	615.499	0.241385	0	5.03441	1		28	28.2906	40.9569	0.00591604	-158.729	0.128004	0	9.68872	1		29
									23	84.9589	40.9056	-0.0222948	632.05	0.071904	0	4.55933	1		28	107.421	4.59066	-0.00998904	276.433	0.136606	0	7.33117	1		21	79.4256	19.0659	-0.0209345	592.74	0.227224	0	4.98816	1		28	117.066	52.1444	-0.0229564	651.171	0.0618891	0	7.07496	1		30
									23	107.148	41.473	-0.0209203	592.331	0.0497806	0	10.9398	1		28	31.9281	25.1629	-0.0226159	641.331	0.0139098	0	8.12133	1		22	9.47033	20.9794	-0.0222005	629.327	0.0457988	0	12.8077	1		28	68.9711	21.5409	-0.00854681	234.754	0.254247	0	5.32577	1		31
									23	44.6354	46.7978	-0.0220518	625.03	0.0997771	0	3.86862	1		29	16.9991	20.613	-0.0203711	576.46	0.0290679	0	9.576	1		22	131.668	13.9471	-0.0193537	547.057	0.278272	0	12.2881	1		29	102.539	16.7082	-0.0122403	341.489	0.138524	0	5.90245	1		31
									23	131.698	7.23378	-0.00992685	274.635	0.213925	0	3.43556	1		30	39.304	7.93623	-0.0301197	858.18	0.0392958	0	7.02061	1		22	142.924	18.8762	-0.0246664	700.588	0.037857	0	12.2881	1		30	54.875	7.14541	-0.0215854	611.55	0.191149	0	4.99777	1		31
									24	60.5351	41.2946	-0.0247389	702.682	0.126165	0	5.94893	1		30	90.7291	29.9315	-0.0223963	634.983	0.0438325	0	7.13134	1		22	45.0744	22.7693	-0.0225699	640.001	0.0261345	0	7.31457	1		30	16.8601	20.0042	-0.0137627	385.486	0.0377087	0	9.26388	1		31
									24	6.58748	36.9276	-0.0234335	664.959	0.0590477	0	6.04408	1		30	5.83527	42.1129	-0.00410802	106.48	0.3264	0	5.73327	1		22	72.5839	31.7411	-0.0210253	595.366	0.0218471	0	3.73271	1		30	46.3869	30.4053	-0.0242821	689.482	0.165927	0	6.27851	1		31
									24	45.7255	4.96145	-0.0230082	652.666	0.0589875	0	3.60043	1		31	10.8815	13.2459	-0.0218728	619.856	0.0111637	0	9.576	1		22	94.1588	35.8767	-0.0193923	548.173	0.331646	0	4.3638	1		30	80.5546	34.3152	-0.0198709	562.003	0.157878	0	4.58815	1		32
									24	27.8646	10.9822	-0.020933	592.696	0.265024	0	3.49951	1		31	67.0813	48.2454	-0.0197624	558.869	0.0802863	0	12.6937	1		23	11.0301	6.03456	-0.0231948	658.059	0.0207169	0	4.68571	1		30	100.54	51.4919	-0.0132639	371.072	0.124501	0	6.67099	1		32
									24	13.9727	27.8437	-0.0114387	318.325	0.0836518	0	3.6165	1		31	114.326	11.2203	-0.00761528	207.834	0.288924	0	7.37309	1		23	88.7288	8.31553	-0.0243365	691.053	0.0996599	0	3.69262	1		31	129.309	13.5734	-0.0224782	637.352	0.0744825	0	6.2661	1		33
									25	84.5919	7.43807	-0.0226003	640.881	0.0627137	0	5.15193	1		32	125.89	9.00924	-0.0243239	690.688	0.0212137	0	8.33036	1		23	75.3791	10.808	-0.0249575	709	0.185949	0	6.97584	1		31	112.326	28.8113	-0.0138462	387.898	0.028601	0	8.39645	1		33
									25	58.665	46.9419	-0.0221334	627.387	0.22554	0	5.94893	1		33	62.1616	14.3361	-0.0215143	609.495	0.166921	0	6.09141	1		23	90.6787	31.6887	-0.0207427	587.199	0.251815	0	5.44522	1		31	128.223	32.3174	-0.0203322	575.336	0.13389	0	4.53804	1		33
									25	70.5387	8.71503	-0.0204341	578.28	0.0279438	0	11.062	1		33	96.9981	33.3308	-0.0215024	609.152	0.0456729	0	7.13134	1		23	21.761	48.4353	-0.021403	606.279	0.0771648	0	4.71366	1		31	41.024	33.6703	-0.0232565	659.843	0.177091	0	6.27851	1		33
									26	112.433	24.2925	-0.0284623	810.283	0.0138292	0	9.17733	1		34	91.7896	44.1752	-0.0292039	831.715	0.0409313	0	9.27421	1		23	82.7424	22.7916	-0.0194281	549.208	0.316914	0	4.98816	1		31	121.967	47.0411	-0.0210646	596.501	0.136673	0	5.5492	1		34
									26	101.217	24.0017	-0.0117029	325.96	0.0868109	0	6.89257	1		34	118.509	5.14831	-0.0206611	584.84	0.0356114	0	7.37309	1		23	68.9792	24.1516	-0.0204823	579.672	0.0732679	0	4.8648	1		31	90.7113	48.4415	-0.0147727	414.674	0.0329093	0	10.2913	1		34
									26	24.3244	53.0828	-0.0214253	606.923	0.00986219	0	14.6838	1		34	130.13	18.2909	-0.0238724	677.641	0.0227293	0	10.2041	1		23	13.3173	53.4515	-0.0061291	164.886	0.301008	0	9.82134	1		31	64.2686	19.0407	-0.0131513	367.818	0.303803	0	5.32577	1		35
									26	121.1	17.7727	-0.0244059	693.059	0.173915	0	3.63513	1		34	74.9505	38.2852	-0.0217648	616.735	0.0292566	0	8.96258	1		24	103.855	4.63417	-0.0215693	611.086	0.0223739	0	8.70039	1		32	108.651	42.1665	-0.027119	771.463	0.0390247	0	9.09974	1		36
									26	130.377	34.6634	-0.0118389	329.892	0.177217	0	6.24601	1		35	22.0177	39.2308	-0.0249732	709.453	0.0120679	0	11.3306	1		24	60.1959	11.6936	-0.0111498	309.978	0.179739	0	4.75646	1		32	115.141	13.1615	-0.0213045	603.434	0.0388198	0	4.87401	1		36
									27	79.9568	46.6985	-0.0341472	974.567	0.0249352	0	7.65364	1		35	59.2047	9.01053	-0.022482	637.461	0.169672	0	6.09141	1		26	50.2363	11.526	-0.020968	593.708	0.0562909	0	6.17762	1		32	73.0691	45.7229	-0.0077639	212.129	0.18969	0	6.69057	1		36
									27	117.877	4.61931	-0.021357	604.949	0.128466	0	11.2554	1		35	49.716	17.9825	-0.0211967	600.319	0.0118776	0	10.7887	1		26	57.588	52.481	-0.0218238	618.44	0.0345591	0	8.76702	1		33	77.1205	10.7917	-0.00408677	105.866	0.256797	0	6.45081	1		37
									27	29.792	39.4549	-0.0210283	595.452	0.0909793	0	4.45073	1		35	104.16	18.959	-0.0227519	645.262	0.0149811	0	9.3242	1		26	25.2009	26.2026	-0.0243204	690.588	0.0362911	0	7.04958	1		33	54.5465	16.1828	-0.0219116	620.977	0.0616866	0	4.71866	1		37
									27	50.9773	39.8878	-0.023932	679.364	0.167401	0	6.30815	1		35	83.8446	39.391	-0.0125538	350.55	0.0878258	0	8.96258	1		26	84.9353	27.8345	-0.0245766	697.993	0.0886529	0	5.49907	1		33	81.548	38.7945	-0.0202352	572.532	0.0938272	0	4.58815	1		38
									27	112.912	14.7204	-0.0108601	301.606	0.273554	0	5.07453	1		36	86.437	6.0019	-0.0226991	643.734	0.0102561	0	13.2191	1		26	17.0057	31.3358	-0.0233028	661.181	0.106026	0	3.38786	1		33	131.54	40.6731	-0.0215403	610.247	0.0618646	0	8.22777	1		38
									27	41.4822	29.7913	-0.0114282	318.022	0.0450619	0	8.29564	1		36	38.3182	33.7403	-0.0152055	427.18	0.358007	0	8.076	1		26	41.5366	33.4279	-0.0198854	562.423	0.345313	0	5.74352	1		34	21.7141	31.6222	-0.0222884	631.865	0.015797	0	9.99283	1		38
									28	8.75646	13.8888	-0.020913	592.119	0.0281036	0	4.33267	1		36	78.9385	27.2006	-0.00652594	176.354	0.126591	0	7.9655	1		26	91.8799	39.5981	-0.0213194	603.863	0.0682618	0	4.3638	1		34	23.6464	9.55805	-0.0111807	310.871	0.08645	0	8.35613	1		39
									28	93.2118	30.7741	-0.0222925	631.985	0.0091922	0	10.486	1		37	67.5274	25.1728	-0.0244435	694.146	0.106384	0	6.23646	1		26	37.8781	42.6132	-0.0195334	552.251	0.274819	0	4.37386	1		34	141.742	14.3785	-0.021867	619.689	0.0203301	0	12.4596	1		40
									28	53.9299	34.3133	-0.0264197	751.255	0.104937	0	6.30815	1		37	120.951	43.4008	-0.0213075	603.52	0.0125237	0	7.85988	1		27	73.1863	18.9084	-0.0189225	534.596	0.120444	0	6.72241	1		34	96.093	16.5723	-0.0201846	571.068	0.0579815	0	6.1681	1		40
									28	137.998	41.7669	-0.00651453	176.024	0.101394	0	4.35968	1		37	82.9763	49.4317	-0.00745127	203.095	0.102508	0	10.0782	1		27	71.8459	28.0821	-0.021457	607.84	0.0987862	0	3.73271	1		34	129.609	27.9964	-0.0179016	505.095	0.156837	0	4.53804	1		40
									28	114.811	49.2802	-0.0205165	580.66	0.274615	0	5.49125	1		37	139.95	24.8691	-0.0128585	359.355	0.165488	0	11.3023	1		27	140.583	39.4369	-0.0222629	631.128	0.0325639	0	9.05291	1		34	123.31	15.3832	-0.0277617	790.037	0.0755278	0	3.17368	1		40
									29	81.2748	11.3801	-0.0207225	586.614	0.0706609	0	4.80605	1		38	119.242	21.3702	-0.0224893	637.672	0.165765	0	5.70459	1		28	87.4024	16.5618	-0.0236431	671.015	0.0392107	0	7.56654	1		34	54.055	31.4841	-0.00488679	128.985	0.281834	0	7.74368	1		41
									29	110.198	52.2594	-0.0212494	601.842	0.291521	0	5.49125	1		38	38.1689	25.6657	-0.0126053	352.038	0.18027	0	5.43858	1		28	6.75411	44.2685	-0.0249923	710.005	0.0211529	0	11.2873	1		34	117.644	43.5618	-0.0114222	317.849	0.260432	0	5.5492	1		41
									30	71.1373	22.351	-0.0250738	712.36	0.0115518	0	11.0474	1		38	134.674	34.8647	-0.0218988	620.609	0.028946	0	11.3023	1		28	66.2264	45.0314	-0.0201748	570.787	0.103761	0	5.8996	1		35	63.5182	12.4763	-0.0225153	638.422	0.0792777	0	6.56423	1		42
									31	63.8135	6.99775	-0.0408088	1167.08	0.142204	0	3.63773	1		38	113.36	20.4804	-0.0221617	628.206	0.104455	0	5.94921	1		28	116.549	47.2938	-0.0214514	607.679	0.0833157	0	6.41504	1		35	84.82	26.9177	-0.0222957	632.077	0.0118172	0	5.60925	1		42
									31	64.3212	49.0851	-0.0206787	585.348	0.0142609	0	13.2231	1		39	24.2888	50.3314	-0.00941543	259.856	0.27512	0	5.06707	1		28	6.81426	8.0797	-0.0199065	563.032	0.0559551	0	4.68571	1		35	33.2081	29.2155	-0.0109153	303.2	0.0735338	0	8.99632	1		42
									31	123.875	41.8555	-0.0212912	603.049	0.0351563	0	7.15781	1		39	117.29	50.356	-0.011271	313.479	0.15092	0	7.85988	1		28	127.318	8.98542	-0.0195048	551.424	0.186804	0	9.32241	1		35	13.8196	48.4731	-0.0212985	603.26	0.0512016	0	7.79929	1		42
									32	67.5019	11.9188	-0.0284222	809.124	0.297201	0	6.14994	1		39	38.3224	52.7412	-0.0110059	305.819	0.0492442	0	12.2878	1		28	140.786	8.42849	-0.0250377	711.318	0.230423	0	5.63457	1		35	110.441	52.4776	-0.019645	555.477	0.209114	0	6.64937	1		42
									32	43.9578	17.0583	-0.0228464	647.991	0.114264	0	3.81071	1		39	7.36288	11.5778	-0.0231122	655.672	0.0596299	0	3.66569	1		28	94.4215	47.0447	-0.0205656	582.079	0.0329711	0	7.86839	1		36	6.88195	44.9098	-0.0227803	646.083	0.0616831	0	5.46415	1		44
									32	20.2001	31.0206	-0.0238952	678.301	0.311008	0	9.5382	1		39	92.9857	28.3672	-0.00925275	255.155	0.185172	0	5.13273	1		28	56.0335	9.39169	-0.0197458	558.39	0.198687	0	4.75646	1		36	62.8132	5.95001	-0.0215002	609.087	0.0840185	0	6.56423	1		44
									32	37.7363	37.1931	-0.0214093	606.462	0.00987843	0	8.26001	1		39	103.46	30.6112	-0.0102298	283.389	0.100081	0	7.02096	1		29	110.512	10.2365	-0.0193896	548.094	0.211825	0	4.09594	1		37	54.603	40.1453	-0.0217497	616.299	0.11286	0	5.50426	1		44
									32	6.14006	39.8875	-0.0078181	213.696	0.291488	0	7.93907	1		39	65.0536	42.3136	-0.0111984	311.382	0.0757401	0	5.99206	1		29	119.131	13.4454	-0.0105377	292.289	0.147105	0	9.19732	1		37	40.9679	19.6647	-0.00681128	184.6	0.06215	0	12.3058	1		44
									33	96.093	20.0242	-0.0111102	308.832	0.0621916	0	5.69618	1		40	48.8062	28.7328	-0.0212787	602.688	0.0177821	0	10.7887	1		29	89.6953	23.7726	-0.0119537	333.208	0.231732	0	6.25761	1		37	79.4287	16.8154	-0.00387953	99.8768	0.255553	0	6.45081	1		45
									33	11.0257	33.6298	-0.0198826	562.342	0.165164	0	7.93907	1		40	86.1707	23.8625	-0.00938109	258.864	0.0988385	0	6.16423	1		29	137.983	48.1082	-0.0203898	577	0.0705455	0	9.05291	1		38	105.333	38.3214	-0.0191543	541.296	0.0195292	0	10.5398	1		45
									33	130.914	40.5538	-0.0206812	585.421	0.0306102	0	7.15781	1		41	73.2334	5.36479	-0.0209875	594.273	0.0162343	0	11.9921	1		29	114.126	53.234	-0.0206115	583.405	0.239166	0	6.41504	1		38	31.882	10.972	-0.0213023	603.369	0.0227544	0	8.35613	1		45
									33	76.1518	43.1785	-0.0098275	271.764	0.0527314	0	11.8825	1		41	121.185	29.2398	-0.0115976	322.918	0.147078	0	6.81751	1		30	17.326	9.1813	-0.0226593	642.586	0.0728233	0	10.5693	1		38	14.72	24.485	-0.0221347	627.425	0.0240862	0	8.25431	1		45
									33	78.8253	7.24512	-0.00738522	201.186	0.299177	0	4.80605	1		42	26.3293	45.6933	-0.0106026	294.165	0.0737228	0	5.06707	1		30	32.9967	36.8092	-0.0212123	600.769	0.171527	0	7.58379	1		38	116.571	49.8995	-0.0202934	574.213	0.0517694	0	6.42792	1		45
									33	11.2024	17.4651	-0.0168887	475.822	0.270881	0	4.33267	1		42	124.597	23.3372	-0.0100533	278.29	0.17545	0	5.70459	1		30	72.4274	48.5763	-0.021876	619.948	0.0692196	0	7.14278	1		39	109.77	9.53932	-0.0216054	612.13	0.235675	0	5.66221	1		46
									34	49.2341	13.0303	-0.0211524	599.039	0.155747	0	4.13759	1		42	97.7673	26.5015	-0.00956024	264.041	0.192241	0	5.13273	1		30	32.5836	51.7573	-0.0219521	622.148	0.162289	0	6.24054	1		39	108.745	15.108	-0.0214626	608.003	0.205886	0	5.66221	1		46
									34	20.4763	14.997	-0.0226308	641.761	0.0465972	0	7.68228	1		42	56.0212	39.3012	-0.0203582	576.087	0.0176858	0	9.52154	1		30	18.4637	28.2777	-0.0150765	423.452	0.119909	0	3.38786	1		39	101.583	19.3843	-0.00677361	183.511	0.287423	0	4.21199	1		46
									34	31.3278	22.726	-0.0232882	660.759	0.303254	0	5.8512	1		42	96.014	45.7403	-0.0212309	601.307	0.0165751	0	7.73158	1		30	116.861	27.5895	-0.0152084	427.263	0.229674	0	4.83187	1		39	49.33	38.5666	-0.0234749	666.154	0.1243	0	5.50426	1		46
									34	87.0343	38.4074	-0.0215534	610.626	0.0124036	0	11.8825	1		43	13.8171	12.0973	-0.0397104	1135.34	0.00770594	0	6.47514	1		30	82.7127	39.0124	-0.0186302	526.148	0.102862	0	4.44136	1		39	8.84653	39.811	-0.00999801	276.692	0.269625	0	5.46415	1		46
									34	44.0934	48.4044	-0.0208986	591.703	0.0134965	0	9.35622	1		43	66.9001	36.6132	-0.0124971	348.912	0.0487363	0	5.99206	1		31	38.5504	6.89646	-0.00672821	182.2	0.215158	0	12.5695	1		39	75.1696	46.6821	-0.0116751	325.158	0.140001	0	3.09344	1		46
									34	4.95206	7.37258	-0.0110166	306.129	0.142076	0	11.8712	1		44	137.19	24.3993	-0.0205251	580.91	0.0805245	0	6.47297	1		31	64.8791	19.1329	-0.0179673	506.992	0.132094	0	8.31022	1		40	115.526	41.0029	-0.00887905	244.356	0.0925344	0	8.95775	1		46
									34	11.5559	21.9195	-0.018282	516.086	0.247807	0	4.46841	1		44	114.853	36.4314	-0.0108419	301.078	0.0370154	0	7.87232	1		31	60.3895	44.1737	-0.0215461	610.414	0.0300266	0	5.8996	1		40	124.819	45.6708	-0.0214367	607.253	0.18965	0	5.36358	1		46
									34	35.1237	51.066	-0.00642675	173.488	0.112693	0	9.35622	1		44	131.449	39.6601	-0.0219115	620.975	0.0331758	0	7.79375	1		31	35.2708	46.125	-0.0252014	716.047	0.140786	0	4.37386	1		40	32.8746	40.2293	-0.00462092	121.302	0.137154	0	7.19988	1		47
									35	17.8811	51.4439	-0.0220269	624.31	0.0128056	0	9.33588	1		44	79.1664	37.5025	-0.0124091	346.368	0.150204	0	7.61013	1		31	106.549	9.20228	-0.0187216	528.792	0.253907	0	4.09594	1		41	140.139	12.1221	-0.00472928	124.433	0.311812	0	7.03485	1		47
									35	73.6821	5.62457	-0.00917898	253.023	0.187398	0	5.39242	1		44	50.5915	52.0628	-0.0204834	579.704	0.0642892	0	12.2878	1		31	7.75532	16.5226	-0.0209608	593.5	0.0429372	0	8.49515	1		41	22.5633	16.6146	-0.0216075	612.189	0.0166078	0	10.8939	1		47
									35	113.397	52.4264	-0.0211602	599.262	0.0220076	0	14.8845	1		45	30.1165	36.3855	-0.022287	631.825	0.0104741	0	10.0488	1		32	136.273	11.8024	-0.0208728	590.957	0.0630103	0	5.63457	1		41	81.4978	44.7717	-0.0227244	644.466	0.0629783	0	5.84612	1		47
									35	84.024	26.124	-0.0182717	515.79	0.0990549	0	12.6469	1		45	118.43	17.4805	-0.0224948	637.832	0.0598791	0	5.60861	1		32	121.072	40.0069	-0.0289934	825.631	0.204478	0	8.39836	1		41	49.981	44.9842	-0.0209884	594.297	0.117696	0	6.45054	1		48
									35	14.2797	42.8306	-0.00966048	266.938	0.208883	0	5.67811	1		45	131.481	18.1403	-0.0217931	617.554	0.101794	0	6.0045	1		32	18.4754	39.7563	-0.0180197	508.508	0.211178	0	7.46439	1		41	128.327	50.9846	-0.0200049	565.878	0.207522	0	6.3673	1		49
									36	27.3433	18.4411	-0.0354183	1011.3	0.0898786	0	5.8512	1		46	48.3848	11.3119	-0.0212331	601.37	0.0168623	0	10.1511	1		32	80.6994	7.11061	-0.00384432	98.8592	0.293962	0	11.5869	1		42	62.7966	9.80589	-0.025264	717.856	0.0277304	0	5.34305	1		49
									36	122.049	28.9868	-0.0203244	575.111	0.0214957	0	10.5962	1		46	58.3167	13.41	-0.0228365	647.704	0.0358655	0	3.68927	1		33	52.949	5.66311	-0.0209996	594.623	0.0440633	0	4.83911	1		43	4.83968	35.5064	-0.0110402	306.809	0.0881817	0	5.88087	1		49
									37	61.0282	43.8435	-0.0108038	299.979	0.0591621	0	8.56933	1		46	73.8799	43.4508	-0.0120342	335.535	0.102074	0	7.95796	1		33	140.512	29.7092	-0.0233473	662.467	0.215195	0	6.41304	1		43	80.6746	4.79897	-0.0205292	581.028	0.0541923	0	16.0325	1		50
									37	142.938	50.4582	-0.0217724	616.956	0.0345603	0	10.2877	1		46	101.394	51.2934	-0.0205667	582.11	0.0499846	0	7.73158	1		33	119.192	31.8217	-0.0189934	536.645	0.224568	0	4.83187	1		43	121.695	13.5076	-0.0207002	585.97	0.0572062	0	5.5955	1		51
									37	112.339	13.9346	-0.020901	591.772	0.034527	0	4.96377	1		47	89.6883	23.5771	-0.0200259	566.483	0.158373	0	3.37097	1		33	109.713	38.6081	-0.0207859	588.446	0.184904	0	5.60662	1		44	38.3932	30.944	-0.0216862	614.464	0.0280101	0	6.8897	1		51
									38	59.274	20.3834	-0.0216708	614.019	0.0154871	0	9.25031	1		48	136.799	8.642	-0.0225583	639.665	0.138268	0	6.2228	1		34	75.4922	27.4454	-0.0226809	643.209	0.0538758	0	5.6608	1		44	99.9221	12.6219	-0.0217775	617.101	0.0121619	0	6.9633	1		52
									38	121.376	10.537	-0.0108701	301.894	0.0862365	0	9.655	1		48	137.611	14.8116	-0.0215747	611.242	0.104625	0	6.2228	1		35	86.0409	36.0715	-0.0333948	952.824	0.0821515	0	4.44136	1		44	142.963	38.9257	-0.00921569	254.084	0.183628	0	7.20326	1		53
									38	35.727	41.7092	-0.0211974	600.339	0.00998268	0	9.37626	1		48	35.0743	23.884	-0.0227869	646.271	0.0960345	0	5.49038	1		35	93.4228	35.034	-0.0188384	532.166	0.351243	0	5.02866	1		44	128.877	42.1639	-0.0101167	280.121	0.219079	0	5.36358	1		53
									39	55.713	11.846	-0.0113198	314.89	0.108644	0	6.58623	1		48	128.111	23.1094	-0.021496	608.966	0.0933489	0	6.0045	1		35	100.881	36.7686	-0.0184052	519.648	0.268943	0	3.45059	1		44	75.7612	43.6457	-0.0216793	614.265	0.084879	0	3.09344	1		53
									39	141.844	20.2791	-0.010617	294.578	0.172693	0	7.32823	1		48	136.348	30.8173	-0.0220903	626.142	0.0138956	0	6.47297	1		35	93.7517	40.0519	-0.0202925	574.188	0.291011	0	5.02866	1		45	136.042	19.6849	-0.0181588	512.528	0.135104	0	8.60121	1		54
									39	111.734	32.3143	-0.0069057	187.329	0.0625194	0	9.26036	1		48	20.4171	44.9428	-0.00316006	79.0852	0.280703	0	10.6088	1		36	10.2331	40.8266	-0.0223201	632.783	0.113569	0	5.83295	1		45	61.8303	36.3178	-0.0223933	634.898	0.0171036	0	9.37079	1		55
									39	129.939	36.7199	-0.0209198	592.315	0.020364	0	8.95279	1		49	15.3368	30.3572	-0.0126373	352.963	0.0278143	0	6.18636	1		36	86.8052	50.5383	-0.0214713	608.252	0.224287	0	6.27991	1		45	43.7761	10.0029	-0.0138213	387.179	0.0496756	0	13.7675	1		55
									39	17.2916	38.0172	-0.0102103	282.826	0.0869486	0	5.67811	1		49	23.1772	13.4161	-0.0230262	653.188	0.0123549	0	10.9456	1		36	25.9651	19.3633	-0.0124364	347.157	0.0904987	0	10.8206	1		45	34.8311	23.0655	-0.0108073	300.08	0.129726	0	5.65165	1		55
									39	4.83546	40.2059	-0.0187019	528.221	0.214181	0	4.30311	1		49	119.809	12.044	-0.0186508	526.746	0.311937	0	5.60861	1		36	34.9825	25.3442	-0.0104171	288.804	0.101079	0	8.20997	1		46	134.807	7.53317	-0.0236106	670.076	0.0196347	0	7.03485	1		55
									39	137.252	41.8845	-0.01041	288.599	0.233793	0	4.48981	1		49	44.5044	26.6244	-0.00563714	150.669	0.309191	0	6.26448	1		36	112.282	32.1696	-0.0128686	359.649	0.112326	0	6.91851	1		46	68.6183	42.778	-0.0206274	583.866	0.0481929	0	7.19537	1		55
									40	67.7273	9.59737	-0.028353	807.125	0.0418982	0	6.01649	1		49	107.775	32.9857	-0.0111028	308.618	0.0382709	0	6.46359	1		36	22.5291	48.1546	-0.0106121	294.438	0.0852685	0	8.92249	1		46	98.5279	50.3065	-0.021303	603.389	0.0125649	0	9.95531	1		55
									40	82.0911	12.6581	-0.0215756	611.267	0.0174528	0	6.80166	1		51	92.2108	5.81108	-0.0286228	814.922	0.120675	0	12.1022	1		36	125.873	18.7238	-0.0114596	318.929	0.183942	0	6.73682	1		46	138.021	52.1272	-0.0223747	634.36	0.0339575	0	7.44618	1		56
									40	46.3318	13.827	-0.0214837	608.61	0.0150698	0	7.88863	1		51	48.6711	21.9465	-0.0106755	296.271	0.0576598	0	6.26448	1		36	128.934	24.725	-0.0118108	329.078	0.226375	0	6.73682	1		46	9.24123	8.03734	-0.011132	309.462	0.045077	0	8.76099	1		56
									40	15.2216	27.2075	-0.0215935	611.785	0.00941452	0	10.7018	1		51	122.807	29.5593	-0.0190979	539.665	0.313436	0	4.99824	1		37	22.5156	33.4799	-0.0211978	600.35	0.201459	0	7.46439	1		46	120.278	51.671	-0.0043026	112.103	0.215286	0	8.07813	1		56
									40	65.2515	51.2999	-0.0176736	498.505	0.224824	0	8.56933	1		52	127.315	31.7165	-0.0189627	535.759	0.28371	0	4.99824	1		37	4.95987	48.4216	-0.0237458	673.982	0.0408932	0	9.24622	1		47	23.9757	32.3751	-0.00786028	214.915	0.0741362	0	9.53228	1		57
									40	25.7833	25.4816	-0.0102767	284.744	0.0981537	0	7.21135	1		52	9.81277	45.2483	-0.0204969	580.093	0.0142997	0	10.6088	1		37	68.3329	48.9847	-0.0239435	679.696	0.157542	0	5.03351	1		47	66.978	13.1323	-0.0213024	603.372	0.0252588	0	5.34305	1		57
									41	143.258	13.0886	-0.0224007	635.11	0.0371557	0	7.32823	1		53	117.733	44.5444	-0.0193548	547.089	0.0628283	0	3.63444	1		38	77.7707	22.2634	-0.0222484	630.71	0.0822677	0	5.6608	1		47	56.601	15.6152	-0.0214967	608.986	0.0262031	0	8.49315	1		58
									41	96.2145	15.1468	-0.022548	639.369	0.0771808	0	7.02607	1		54	140.829	18.6154	-0.0226605	642.619	0.0117002	0	15.156	1		38	74.2547	34.74	-0.0220078	623.759	0.0324531	0	7.39881	1		47	10.8012	29.7265	-0.0209906	594.361	0.0604474	0	5.24372	1		58
									41	140.797	39.1289	-0.00926345	255.464	0.231645	0	4.48981	1		54	38.5271	23.0391	-0.0102289	283.364	0.0391743	0	6.97013	1		38	16.0639	40.666	-0.0333934	952.784	0.0795063	0	5.83295	1		47	57.6359	46.088	-0.0102656	284.425	0.0941173	0	6.29105	1		58
									41	7.63048	36.9341	-0.0201707	570.667	0.18469	0	4.30311	1		54	112.576	37.3141	-0.00696567	189.062	0.235197	0	6.46359	1		39	133.09	33.9415	-0.0214955	608.953	0.022421	0	7.80096	1		48	117.64	34.7878	-0.0105763	293.403	0.150349	0	8.99084	1		58
									42	121.509	27.1278	-0.0219515	622.13	0.0176789	0	5.84607	1		54	130.04	41.0532	-0.0201181	569.147	0.0868485	0	6.73008	1		39	45.6085	42.7478	-0.0203641	576.255	0.0194635	0	12.2648	1		49	88.357	10.3038	-0.0229358	650.576	0.0148136	0	6.08123	1		58
									42	68.7411	34.9164	-0.0104996	291.188	0.033667	0	11.7975	1		55	89.3053	17.5593	-0.0210525	596.15	0.0140834	0	12.1022	1		39	86.5068	44.2655	-0.0170873	481.561	0.257891	0	4.60233	1		49	40.4746	23.3687	-0.00647095	174.765	0.17394	0	5.65165	1		58
									42	102.067	44.3834	-0.0211779	599.775	0.0156184	0	5.065	1		55	9.75648	33.121	-0.00600993	161.442	0.107826	0	7.3161	1		39	78.3836	50.2424	-0.0227645	645.625	0.0534354	0	6.76951	1		50	72.5937	28.3557	-0.0233838	663.523	0.0571128	0	5.60575	1		59
									42	82.8418	50.5835	0.00183618	-40.8271	0.317573	0	17.6049	1		55	23.7591	40.6876	-0.0222925	631.985	0.0714218	0	3.62	1		40	8.34239	30.5702	-0.021312	603.65	0.032673	0	10.2208	1		50	127.49	28.7455	-0.0197334	558.032	0.0442203	0	3.23241	1		59
									43	35.8598	5.0839	-0.0226538	642.424	0.189948	0	12.8695	1		55	68.5914	41.7733	-0.010536	292.239	0.254135	0	9.80053	1		40	33.381	41.7923	-0.0110555	307.252	0.183051	0	7.03485	1		50	5.84998	43.1528	-0.0224705	637.13	0.158154	0	9.47903	1		59
									43	25.8582	13.1827	-0.021321	603.91	0.132776	0	6.68018	1		55	96.6719	34.8962	-0.00288355	71.0944	0.184944	0	5.86814	1		40	36.4117	33.4288	-0.00613202	164.97	0.341106	0	8.20997	1		50	131.914	36.9551	-0.00717348	195.067	0.253867	0	9.32581	1		60
									43	82.7073	20.001	-0.0122716	342.396	0.0986676	0	7.04335	1		55	134.821	45.7901	0.0134768	-377.225	0.287172	0	6.73008	1		41	11.7253	13.0154	-0.0240784	683.593	0.160346	0	8.61791	1		50	63.1323	49.1485	-0.00696197	188.955	0.178714	0	6.29105	1		60
									43	89.5487	21.6756	-0.0118545	330.343	0.13869	0	7.04335	1		56	108.344	9.64802	-0.00701826	190.581	0.0681378	0	15.3775	1		41	73.9505	14.3274	-0.031074	885.757	0.0541988	0	8.80763	1		51	22.2792	15.3348	-0.0388763	1111.23	0.0625892	0	8.62346	1		60
									43	52.7986	39.571	-0.0221062	626.602	0.0138887	0	10.8868	1		56	60.5992	36.101	-0.0242413	688.303	0.136656	0	9.80053	1		41	118.044	14.1377	-0.0189632	535.774	0.0624233	0	4.07862	1		51	10.6303	34.9674	-0.0132315	370.135	0.305074	0	5.24372	1		61
									43	12.9576	4.83269	-0.0208887	591.417	0.0512802	0	8.68783	1		58	82.3646	35.365	-0.011701	325.906	0.0224082	0	9.24035	1		41	132.979	53.0522	-0.0186204	525.866	0.179739	0	6.69903	1		51	136.361	18.8837	-0.0222928	631.994	0.0197588	0	10.836	1		61
									43	71.6814	15.528	-0.0112429	312.667	0.213359	0	6.63419	1		58	125.663	35.0133	-0.0214699	608.214	0.0455716	0	6.56802	1		41	57.9722	52.1597	-0.0205334	581.149	0.0632072	0	3.08048	1		51	84.7128	35.1398	-0.0102582	284.212	0.0784492	0	4.64434	1		61
									44	140.958	29.386	-0.0061232	164.716	0.146953	0	4.07309	1		58	121.273	43.7223	-0.0236375	670.853	0.173439	0	3.63444	1		42	133.215	26.1416	-0.0234934	666.688	0.132633	0	5.93525	1		51	100.226	38.348	-0.0206719	585.152	0.0166579	0	11.488	1		62
									44	29.8286	50.2816	-0.00957744	264.538	0.0375185	0	7.97946	1		59	23.0489	10.4993	-0.0259901	738.841	0.0139174	0	19.694	1		42	81.6718	41.3739	-0.0184177	520.009	0.257293	0	4.63312	1		51	22.832	41.8385	-0.0229853	652.006	0.016751	0	8.19067	1		62
									44	65.0687	14.9946	-0.0223915	634.847	0.0605497	0	6.01649	1		59	4.83705	17.9947	-0.0228994	649.523	0.0652352	0	15.9061	1		42	64.6015	45.6065	-0.0234934	666.689	0.0324139	0	5.03351	1		51	115.012	43.386	-0.0257738	732.588	0.182943	0	3.65638	1		62
									44	111.78	41.5746	-0.0226167	641.353	0.199105	0	6.0842	1		59	19.8634	30.2494	-0.0233486	662.504	0.0651179	0	9.76203	1		42	135.954	46.7606	-0.0241309	685.11	0.143109	0	6.6075	1		52	14.4731	11.6703	-0.0225112	638.304	0.0815138	0	8.62346	1		62
									44	46.7318	50.9659	-0.00941065	259.718	0.103664	0	4.8674	1		59	126.183	47.9079	-0.0232235	658.89	0.185574	0	6.4516	1		42	19.7149	16.2458	-0.0104797	290.612	0.200108	0	6.62492	1		52	5.31703	14.0812	-0.0102767	284.747	0.181736	0	9.46815	1		64
									45	50.8338	7.34913	-0.021157	599.171	0.0349971	0	7.88863	1		59	30.2752	48.4165	0.00616109	-165.811	0.103034	0	10.1091	1		42	111.166	41.0756	0.0029654	-73.4596	0.321093	0	8.82397	1		52	75.3966	18.16	-0.0198884	562.51	0.115479	0	4.87877	1		64
									45	133.172	49.1397	-0.00897422	247.106	0.0564178	0	8.50396	1		60	52.4478	13.7287	-0.0215658	610.985	0.00941861	0	15.3351	1		43	30.9237	9.93731	-0.024188	686.761	0.273347	0	4.68648	1		53	77.9826	26.8117	-0.0119146	332.08	0.222553	0	5.60575	1		64
									45	95.5532	8.15188	-0.0104722	290.396	0.255045	0	5.27717	1		60	4.97071	38.6547	-0.00519748	137.964	0.160279	0	7.3161	1		43	103.094	13.8936	-0.00480326	126.571	0.298141	0	3.54779	1		53	139.618	29.3154	-0.0215558	610.696	0.052403	0	8.8799	1		64
									45	20.2058	9.62246	-0.0254831	724.188	0.193643	0	6.68018	1		61	97.6731	34.2142	-0.0247066	701.749	0.186465	0	4.71518	1		43	84.95	48.5965	-0.0288436	821.303	0.182956	0	4.60233	1		53	28.7271	34.3185	-0.0192666	544.541	0.0410039	0	9.55531	1		65
									45	131.009	13.8875	-0.0208453	590.162	0.012579	0	11.8231	1		62	119.706	37.7799	-0.0225941	640.699	0.0351	0	3.0684	1		43	5.5736	46.5622	-0.0233851	663.559	0.147611	0	6.25361	1		53	14.9707	39.539	-0.0119108	331.967	0.188581	0	6.30383	1		65
									45	13.6706	14.9136	-0.0216307	612.859	0.144226	0	5.32324	1		62	116.106	27.1374	-0.0101721	281.722	0.0796755	0	11.2153	1		44	68.0913	26.3735	-0.0235417	668.084	0.0249229	0	6.25911	1		53	26.3731	51.9498	-0.0214032	606.284	0.0917673	0	9.23931	1		65
									45	112.783	51.8138	-0.0204391	578.423	0.0182926	0	10.2883	1		63	75.3761	15.3367	-0.0109064	302.942	0.0248693	0	7.83534	1		44	5.26369	40.3163	-0.0241984	687.061	0.224492	0	3.24352	1		54	97.9703	4.55602	-0.0208312	589.755	0.0188079	0	11.2006	1		65
									45	83.2193	5.95065	-0.00290099	71.5984	0.276987	0	5.62843	1		63	97.8518	28.493	-0.0215125	609.444	0.0537027	0	5.72399	1		45	28.1501	37.0884	-0.0217872	617.383	0.0322637	0	7.03485	1		54	70.719	39.7036	-0.0096556	266.797	0.0414662	0	11.4269	1		66
									46	52.7966	25.222	-0.0217042	614.984	0.0109638	0	3.19319	1		64	127.255	28.3534	-0.011153	310.068	0.044291	0	11.2153	1		45	58.4869	36.4708	-0.0198788	562.233	0.0533923	0	10.993	1		55	65.6022	7.23061	-0.0215439	610.351	0.0189768	0	7.03422	1		66
									46	119.191	13.546	-0.0176689	498.37	0.0159326	0	10.8068	1		64	94.5867	37.779	-0.0203473	575.77	0.184122	0	3.48818	1		45	72.9103	33.682	-0.00580818	155.612	0.369876	0	6.17055	1		55	32.6316	17.7249	-0.0186513	526.758	0.111686	0	6.32021	1		66
									46	116.666	37.9487	-0.0262142	745.317	0.167563	0	3.71942	1		65	74.6406	4.64669	-0.0104872	290.829	0.0761805	0	10.7153	1		45	139.63	52.2515	-0.0218497	619.187	0.142822	0	6.6075	1		55	109.271	18.4457	-0.0108205	300.461	0.0996601	0	7.93528	1		66
									47	101.132	49.3614	-0.00650001	175.605	0.106994	0	5.065	1		65	116.73	11.9396	-0.00946064	261.163	0.0421041	0	15.2106	1		46	57.8558	8.98363	-0.0215192	609.637	0.0521026	0	11.8295	1		55	126.973	25.5547	-0.00889111	244.704	0.25657	0	3.23241	1		66
									47	68.153	22.657	-0.0211986	600.373	0.0158755	0	7.87072	1		65	135.218	4.68996	-0.019619	554.724	0.217571	0	5.20811	1		46	109.235	6.72485	-0.00829522	227.484	0.104469	0	7.33947	1		56	75.6558	13.2881	-0.0192252	543.345	0.147835	0	4.87877	1		66
									47	131.893	31.3415	-0.0225284	638.801	0.19738	0	5.05522	1		65	6.51014	13.2895	-0.0205202	580.768	0.05947	0	9.23761	1		46	122.878	26.8571	-0.0114442	318.484	0.236521	0	6.75013	1		56	91.1224	27.4187	-0.0183693	518.609	0.184177	0	3.67502	1		67
									47	125.36	32.3158	-0.0232997	661.09	0.19371	0	3.41773	1		65	49.1003	49.5438	-0.0063963	172.608	0.084068	0	14.8475	1		46	110.655	32.2664	-0.02578	732.77	0.0831952	0	6.36981	1		56	115.204	31.6941	0.00521571	-138.49	0.151949	0	11.6935	1		67
									47	18.3995	44.713	-0.0179617	506.831	0.121401	0	6.19143	1		65	67.7797	13.4165	-0.00390099	100.497	0.251138	0	7.83534	1		46	82.0271	36.7544	-0.0195656	553.182	0.159238	0	4.17821	1		56	82.5976	39.2745	-0.0103465	286.763	0.131937	0	4.64434	1		68
									47	53.5922	50.4288	-0.0101549	281.226	0.025436	0	6.88145	1		66	11.0232	43.4096	-0.022308	632.432	0.0128476	0	7.83124	1		46	26.6292	22.3586	-0.0218812	620.098	0.0678653	0	6.88314	1		56	107.536	47.2104	0.00556823	-148.678	0.315909	0	6.82713	1		68
									47	72.2398	6.9687	-0.00857548	235.583	0.280196	0	4.96042	1		66	136.081	45.9526	0.0083146	-228.044	0.121204	0	14.007	1		46	128.292	22.8264	-0.0114437	318.469	0.336905	0	5.32308	1		56	124.045	19.3009	-0.0102611	284.295	0.147699	0	6.90539	1		68
									47	127.272	26.1454	-0.0219213	621.257	0.216503	0	3.2962	1		66	100.209	11.1085	-0.0122988	343.182	0.231816	0	5.70669	1		46	60.841	51.0376	-0.00877113	241.237	0.217006	0	3.08048	1		56	34.5114	47.5757	-0.0120921	337.208	0.279748	0	9.23931	1		68
									47	135.198	40.8806	-0.0102565	284.163	0.0358709	0	6.35984	1		66	15.5763	15.061	-0.0229389	650.665	0.0155118	0	9.23761	1		47	51.6075	19.0284	-0.0121297	338.294	0.0668002	0	11.2576	1		57	138.853	20.4686	-0.0249325	708.277	0.0705709	0	8.8799	1		69
									48	87.628	33.357	-0.0209771	593.971	0.164623	0	7.64711	1		66	44.1281	29.1262	-0.0107094	297.25	0.0388718	0	7.10576	1		47	40.3913	30.4786	-0.0216769	614.193	0.320687	0	6.71921	1		57	90.9125	47.6552	-0.0204292	578.138	0.0164564	0	10.2433	1		69
									48	68.1537	30.5278	-0.0104054	288.464	0.194466	0	7.29113	1		66	6.87939	30.9215	-0.00636856	171.806	0.196176	0	13.1576	1		47	41.2955	37.1367	-0.023944	679.71	0.0955032	0	6.71921	1		57	81.415	20.7659	-0.0114542	318.773	0.127045	0	6.16803	1		69
									48	85.8589	42.529	-0.00740785	201.84	0.0436115	0	9.14174	1		66	143.234	33.9096	-0.0212019	600.468	0.0177953	0	14.007	1		47	102.219	43.1643	-0.017708	499.5	0.236166	0	4.18742	1		58	53.1825	31.2487	-0.0163509	460.281	0.297815	0	7.39617	1		69
									48	42.3304	53.0443	-0.0112024	311.498	0.0773163	0	4.8674	1		66	102.181	37.8807	-0.0213312	604.206	0.0484818	0	4.13076	1		47	91.8768	44.9658	-0.0187658	530.068	0.294237	0	4.82866	1		58	80.1504	46.1551	-0.0221511	627.899	0.0430818	0	7.0923	1		69
									48	25.0322	40.5015	-0.0226496	642.304	0.0574252	0	3.47884	1		66	62.8197	41.2337	-0.0187612	529.936	0.139744	0	13.0398	1		47	17.2199	10.1086	-0.0217864	617.359	0.101045	0	6.62492	1		59	72.7736	8.38014	-0.0215724	611.175	0.0621397	0	5.69167	1		70
									49	8.88002	12.5925	-0.0233038	661.21	0.0702722	0	5.32324	1		67	138.059	9.05529	-0.0184664	521.417	0.200123	0	5.20811	1		47	61.9813	25.0152	-0.0130418	364.654	0.108871	0	6.25911	1		59	59.7125	15.6046	-0.0103133	285.804	0.0624174	0	7.0942	1		70
									49	94.3485	19.6632	-0.0216298	612.834	0.045562	0	6.08248	1		67	46.2707	11.5069	-0.00628428	169.371	0.0940087	0	11.2398	1		47	93.17	40.3136	-0.0167093	470.639	0.334842	0	4.82866	1		59	96.1625	17.2413	-0.0217504	616.319	0.0858029	0	5.94251	1		70
									49	93.4518	27.4734	-0.0238955	678.31	0.181623	0	6.41809	1		67	23.0209	42.7544	-0.0111088	308.793	0.19159	0	5.1516	1		48	34.861	7.39557	-0.0219768	622.861	0.126177	0	4.68648	1		59	38.6996	19.4927	-0.0216263	612.732	0.0566646	0	6.32021	1		70
									49	98.3939	31.5681	-0.0229865	652.04	0.257679	0	3.59924	1		67	34.8118	45.5082	-0.0211757	599.71	0.016495	0	12.1082	1		48	117.873	5.57629	-0.0181479	512.213	0.0655492	0	4.44184	1		59	49.1243	21.1623	-0.0185218	523.018	0.246029	0	5.02197	1		71
									49	144.015	32.0784	-0.0213336	604.273	0.0394706	0	4.07309	1		67	118.763	47.6138	-0.0116013	323.025	0.0556985	0	6.84642	1		48	34.9536	16.8899	-0.0227386	644.877	0.199165	0	5.54312	1		59	91.3327	31.0877	-0.0183796	518.908	0.189467	0	3.67502	1		71
									49	68.8303	37.7874	-0.0240303	682.204	0.122963	0	6.5174	1		67	119.028	40.7725	-0.0110645	307.513	0.0732845	0	3.0684	1		48	14.8339	39.2731	-0.0243224	690.646	0.0890817	0	6.48374	1		60	140.688	33.4125	-0.021223	601.079	0.0240805	0	13.0733	1		72
									50	8.51977	29.4048	-0.0213053	603.455	0.0970896	0	3.12508	1		68	28.4529	13.9722	-0.0220611	625.297	0.0105905	0	12.9225	1		48	49.7297	49.5499	-0.0202402	572.677	0.0445638	0	11.2105	1		60	67.6444	51.5861	-0.00705454	191.63	0.210843	0	6.56893	1		72
									50	77.5958	5.71511	-0.0201279	569.43	0.0329284	0	5.50073	1		68	96.1929	43.7031	-0.0218126	618.117	0.0936391	0	6.138	1		48	106.628	13.5859	-0.00335594	84.7457	0.345861	0	3.54779	1		60	82.1497	52.9598	-0.0222872	631.83	0.0531056	0	7.0923	1		74
									50	121.151	24.1736	-0.00988384	273.393	0.202903	0	6.43031	1		68	17.8654	47.2191	-0.010306	285.593	0.373959	0	6.82006	1		48	8.51707	17.8484	-0.0118557	330.377	0.0883912	0	10.0176	1		60	42.9637	39.9213	-0.00965802	266.867	0.22037	0	7.12807	1		74
									50	83.1704	27.1435	-0.0220302	624.404	0.0405627	0	7.64711	1		69	41.0386	21.4546	-0.00732589	199.471	0.061813	0	8.27028	1		49	89.315	4.77843	-0.0200846	568.18	0.179121	0	4.72533	1		61	11.9409	25.0856	-0.0120983	337.388	0.103921	0	7.68699	1		75
									50	121.933	36.317	-0.0204941	580.014	0.115091	0	3.55024	1		69	94.0079	23.6293	-0.0205593	581.897	0.152548	0	5.18679	1		49	97.6929	28.2468	-0.00948522	261.873	0.165445	0	7.64014	1		61	25.3693	49.3491	-0.0161903	455.641	0.0329282	0	8.54002	1		75
									50	11.0073	47.3817	-0.0228022	646.715	0.0460442	0	7.85912	1		69	78.5875	36.7368	-0.0226365	641.926	0.0296371	0	3.4544	1		49	117.025	32.3146	-0.0224669	637.024	0.0632907	0	6.36981	1		61	40.701	10.2743	-0.0210393	595.768	0.0588154	0	5.1854	1		75
									51	74.8413	47.9516	-0.0264341	751.672	0.204427	0	5.45816	1		70	133.272	12.3268	-0.0108242	300.568	0.259249	0	5.11613	1		49	8.35037	39.3199	-0.0239975	681.256	0.0518644	0	3.24352	1		62	65.389	35.9025	-0.0259091	736.498	0.0910104	0	6.57253	1		75
									51	44.8661	5.75088	-0.00670904	181.645	0.131092	0	9.6405	1		71	98.763	25.701	-0.0205787	582.458	0.184897	0	5.18679	1		49	78.4373	40.4359	-0.0212952	603.163	0.100808	0	3.15591	1		62	106.226	13.1502	-0.0203864	576.902	0.0233396	0	9.27486	1		76
									51	71.2147	11.822	-0.00929895	256.49	0.217054	0	4.96042	1		72	132.633	17.4029	-0.011587	322.612	0.15433	0	5.11613	1		49	105.989	41.3429	-0.0193014	545.547	0.203209	0	4.18742	1		62	70.7723	28.5689	-0.0220984	626.376	0.0314495	0	8.69534	1		76
									51	52.4651	22.0461	-0.00399656	103.259	0.256595	0	3.19319	1		72	62.9161	34.5465	-0.0121519	338.937	0.0664625	0	8.63385	1		49	19.3819	47.2098	-0.0273486	778.098	0.0665442	0	9.14739	1		62	46.0869	33.3357	-0.0168789	475.54	0.167113	0	7.2887	1		76
									51	59.6342	31.1135	-0.00559932	149.576	0.25223	0	5.8324	1		73	13.4851	21.664	-0.0236482	671.163	0.104542	0	7.15015	1		49	29.8878	48.7371	-0.0238233	676.221	0.0360938	0	10.6163	1		62	115.951	20.9383	-0.00502996	133.122	0.2393	0	9.37545	1		77
									51	72.9634	42.8267	-0.0231412	656.511	0.339968	0	5.45816	1		73	6.49264	23.1574	-0.0233829	663.496	0.0364433	0	7.15015	1		49	76.7554	50.8212	-0.0109634	304.59	0.250958	0	10.5206	1		62	69.8222	45.3886	-0.0212963	603.197	0.0314411	0	6.56893	1		78
									52	132.475	13.9878	-0.0206143	583.487	0.00713037	0	7.08113	1		73	29.6335	28.7058	-0.0221875	628.95	0.00878642	0	8.06241	1		50	40.4797	17.3239	-0.0236952	672.522	0.171998	0	5.54312	1		63	121.601	28.9642	-0.0101327	280.584	0.0354909	0	9.81473	1		78
									52	127.209	29.441	-0.018459	521.203	0.11016	0	3.2962	1		73	24.0115	51.786	-0.0111147	308.963	0.038308	0	4.47904	1		50	26.5695	15.4757	-0.0213307	604.189	0.0318638	0	6.88314	1		63	35.8877	40.7816	-0.0108647	301.738	0.0579003	0	7.12807	1		78
									52	141.008	38.2936	-0.0249255	708.074	0.159731	0	6.35984	1		74	44.6246	30.8211	-0.0106439	295.356	0.0250521	0	7.8252	1		50	89.6056	52.2752	-0.0201927	571.302	0.352342	0	5.2038	1		63	128.503	44.6087	-0.0229991	652.404	0.0152483	0	11.7813	1		78
									53	30.9685	42.6932	-0.0111597	310.262	0.368245	0	5.78987	1		74	142.822	34.8411	-0.00480645	126.663	0.31039	0	6.44052	1		51	40.4195	10.86	-0.0242272	687.894	0.105147	0	6.46418	1		63	141.877	10.8659	-0.0190312	537.737	0.0223286	0	9.5428	1		79
									53	38.0262	13.6031	-0.0114305	318.09	0.257549	0	6.64329	1		74	129.25	46.8412	-0.0109662	304.672	0.0331095	0	10.2226	1		51	131.029	27.3919	-0.0215258	609.829	0.0260709	0	5.32308	1		63	100.942	20.7725	-0.0099556	275.466	0.176236	0	5.94251	1		79
									53	43.009	17.9968	-0.0114656	319.103	0.256202	0	6.64329	1		74	7.70138	51.6577	-0.0105262	291.956	0.0618604	0	14.6768	1		51	102.688	37.4397	-0.0122107	340.636	0.355956	0	5.11198	1		63	98.2005	30.7904	-0.0221819	628.787	0.0231927	0	6.15428	1		79
									53	34.7333	23.0258	-0.0217507	616.327	0.0207351	0	9.68393	1		74	18.7738	16.3623	-0.0232338	659.186	0.0846904	0	7.48853	1		51	94.7463	51.4673	-0.0191836	542.141	0.211769	0	5.2038	1		64	127.967	13.1725	-0.0132892	371.801	0.333771	0	4.9332	1		79
									53	11.9537	23.3949	-0.0219894	623.226	0.0436355	0	6.9218	1		75	47.8571	5.94421	-0.0210544	596.207	0.173696	0	18.8728	1		51	31.07	36.9016	-0.034844	994.703	0.0479931	0	10.2282	1		64	30.4638	19.8947	-0.00719093	195.572	0.0711929	0	8.24562	1		79
									53	113.188	31.2088	-0.00785968	214.897	0.0635463	0	10.1283	1		75	73.9179	32.528	-0.0225164	638.456	0.00878841	0	11.1854	1		52	63.1417	15.3107	-0.0225346	638.98	0.0142475	0	9.77369	1		64	62.4545	26.0343	-0.0106555	295.692	0.118052	0	6.96451	1		79
									53	79.4263	36.0334	-0.0212708	602.46	0.0530627	0	8.62734	1		75	101.268	37.4302	-0.0211615	599.301	0.0349123	0	5.13773	1		52	84.9152	6.50186	-0.0178922	504.821	0.160212	0	3.97088	1		65	35.9356	8.22974	-0.0245795	698.077	0.060155	0	5.1854	1		79
									53	53.18	41.3031	-0.0123251	343.941	0.350714	0	6.78126	1		75	93.618	35.6239	-0.0117323	326.811	0.140733	0	7.35878	1		52	120.599	9.0832	-0.0221291	627.263	0.0964911	0	4.44184	1		65	89.8889	9.5505	-0.00394045	101.637	0.251657	0	15.3206	1		79
									53	106.112	6.32213	-0.0230149	652.862	0.147302	0	14.1832	1		75	57.9372	52.3141	-0.0188334	532.021	0.12512	0	5.71342	1		52	86.3963	23.2497	-0.00936026	258.262	0.103734	0	12.3526	1		66	123.766	15.7586	-0.0210983	597.475	0.0920297	0	4.9332	1		79
									53	131.839	38.8835	-0.0273311	777.593	0.0214114	0	9.18818	1		76	54.1774	27.1531	-0.00750164	204.551	0.100861	0	6.14479	1		53	5.9042	8.17759	-0.00698533	189.63	0.260907	0	10.0176	1		66	103.975	28.6605	-0.0105218	291.829	0.159019	0	6.15428	1		80
									54	78.4977	17.9785	-0.0288763	822.247	0.0199412	0	9.53648	1		76	119.559	50.0946	-0.0217698	616.879	0.0157974	0	10.2226	1		54	51.906	30.4338	-0.0239489	679.852	0.185804	0	4.26421	1		66	132.916	33.6849	-0.0124064	346.29	0.11729	0	7.58451	1		81
									54	29.494	51.6596	-0.0217087	615.115	0.0611483	0	6.34366	1		77	74.0398	48.4736	-0.0110107	305.958	0.0358863	0	12.4232	1		54	45.0337	39.7257	-0.0378732	1082.24	0.042376	0	11.5571	1		66	60.3427	40.1135	-0.0236605	671.519	0.0626186	0	6.42519	1		81
									54	51.0547	13.1428	-0.0209304	592.622	0.068037	0	6.65671	1		77	109.477	10.6299	-0.020485	579.749	0.0202319	0	9.52205	1		54	126.293	19.8095	-0.00987026	273	0.114815	0	8.93984	1		66	17.6197	45.7609	-0.010807	300.07	0.0440176	0	8.54002	1		81
									54	100.421	19.3136	-0.0102655	284.421	0.092321	0	6.08248	1		77	106.807	26.1255	-0.0230164	652.905	0.0522017	0	6.82906	1		54	102.049	21.9699	-0.0265862	756.068	0.0347825	0	7.64014	1		66	101.909	51.354	-0.0104044	288.437	0.0396791	0	20.8953	1		82
									54	57.5068	46.5246	-0.0215093	609.35	0.0580878	0	6.78126	1		78	77.4263	17.795	-0.0107527	298.502	0.0405638	0	8.75952	1		54	114.885	9.20694	-0.0216586	613.666	0.167246	0	3.76271	1		67	50.4941	16.4379	0.00577698	-154.71	0.242982	0	7.62702	1		83
									55	54.6843	28.0287	-0.0193056	545.668	0.140178	0	5.8324	1		78	136.448	35.7661	-0.00993935	274.997	0.0710002	0	6.44052	1		55	32.8524	23.133	-0.0218076	617.973	0.0179158	0	9.58758	1		68	59.2241	19.8644	-0.0151673	426.077	0.0309162	0	6.24259	1		83
									55	10.5812	31.7536	-0.0223584	633.888	0.0243963	0	3.12508	1		78	117.396	15.9177	-0.0223088	632.456	0.0272187	0	7.92885	1		55	99.9559	8.32603	-0.0221747	628.581	0.112496	0	7.40186	1		68	75.1616	13.7726	-0.0213635	605.139	0.0722309	0	7.49566	1		83
									55	40.5605	33.8117	-0.0241929	686.904	0.14822	0	7.15788	1		78	52.0071	39.0792	-0.022206	629.485	0.0896716	0	3.5228	1		55	108.71	27.7647	-0.0224915	637.735	0.0200024	0	8.82906	1		68	132.917	14.1486	-0.00722598	196.584	0.230391	0	5.04508	1		84
									55	84.9703	49.1775	-0.0218215	618.373	0.0412188	0	10.2029	1		78	98.7901	41.9308	-0.0095702	264.329	0.284942	0	5.13773	1		55	91.8952	36.4434	-0.0225696	639.992	0.035056	0	10.8388	1		68	38.4084	14.9587	-0.00858678	235.909	0.249545	0	7.16891	1		84
									57	61.3614	9.69726	-0.0107387	298.097	0.0587118	0	5.81904	1		78	21.8754	47.8492	0.00502051	-132.849	0.159801	0	4.47904	1		55	123.354	41.6508	-0.0117403	327.042	0.144031	0	6.95117	1		68	12.2294	18.238	-0.0204045	577.425	0.0245543	0	10.7501	1		84
									57	142.656	11.3185	-0.0213192	603.857	0.0341551	0	9.28285	1		78	143.864	12.3201	-0.0104951	291.058	0.270401	0	10.2956	1		56	127.171	6.72501	-0.0200719	567.811	0.0297083	0	6.982	1		68	114.307	18.8262	-0.0208992	591.72	0.0139091	0	9.94402	1		85
									57	14.767	12.6069	-0.0210378	595.725	0.0637153	0	7.37115	1		79	33.8317	18.5723	-0.00983889	272.094	0.0795507	0	13.2999	1		56	6.22795	35.4025	-0.0227427	644.995	0.04382	0	10.5869	1		68	77.6055	20.8587	-0.0209115	592.077	0.0530188	0	7.49566	1		85
									57	41.7798	43.8979	-0.0342147	976.517	0.0160438	0	8.36477	1		79	142.298	45.8741	-0.0192612	544.386	0.175921	0	5.34744	1		56	25.5999	13.3238	-0.0218655	619.646	0.258376	0	5.87735	1		68	69.8593	29.6305	-0.0219065	620.831	0.0216748	0	8.23183	1		85
									57	26.1358	46.2777	-0.0232148	658.638	0.0465846	0	6.01697	1		79	86.3208	36.5739	-0.00568635	152.091	0.125884	0	7.35878	1		56	11.2155	17.2298	-0.0220677	625.489	0.0681256	0	5.38961	1		68	85.0375	32.1144	-0.0113204	314.906	0.0302881	0	11.7903	1		85
									57	134.356	7.1611	-0.0115494	321.525	0.353319	0	6.71046	1		80	97.1614	20.3254	-0.0218667	619.68	0.0132938	0	11.2555	1		57	81.7986	8.96255	-0.0238883	678.102	0.207422	0	3.97088	1		68	43.1764	38.9553	-0.021668	613.937	0.0143868	0	7.514	1		85
									57	33.4852	37.4789	-0.0279426	795.265	0.232307	0	5.78987	1		80	83.9923	23.5929	-0.0125742	351.141	0.0265452	0	8.75952	1		57	65.4521	45.9248	-0.0207785	588.234	0.0163066	0	20.5784	1		68	70.7904	40.0199	-0.00963551	266.216	0.088697	0	7.25992	1		85
									57	8.35061	44.0373	-0.0207952	588.715	0.232095	0	6.12628	1		80	86.5085	52.2131	-0.0240494	682.757	0.0452645	0	3.95726	1		57	52.3156	7.78078	-0.0094007	259.431	0.0846229	0	13.1873	1		68	56.8181	49.1094	-0.0229345	650.539	0.0309468	0	8.42051	1		85
									57	73.7644	45.4209	-0.0110429	306.889	0.0867829	0	10.9628	1		81	53.9666	21.0119	-0.022334	633.184	0.0161793	0	5.95993	1		57	7.05802	24.8482	-0.022793	646.45	0.0515207	0	8.67898	1		68	45.8554	10.3837	-0.00692509	187.889	0.202599	0	7.62702	1		85
									58	20.0217	4.98789	-0.0207741	588.106	0.0254769	0	9.25535	1		81	34.7053	47.5104	-0.0281011	799.844	0.076117	0	10.5662	1		57	94.5066	13.3352	-0.0194312	549.299	0.153466	0	7.07756	1		69	139.33	37.7327	-0.0198181	560.479	0.030791	0	7.58451	1		86
									58	12.3362	49.1275	-0.0208144	589.271	0.338814	0	4.88936	1		81	15.5159	16.1672	-0.0276342	786.351	0.0690609	0	3.2319	1		58	98.3756	52.0203	-0.0284051	808.63	0.0329034	0	6.73379	1		69	54.0299	38.9168	-0.020418	577.816	0.241291	0	5.08646	1		86
									58	118.071	49.8073	-0.0105838	293.619	0.0639394	0	9.56492	1		82	75.1367	33.095	-0.00973665	269.139	0.0488553	0	11.7126	1		58	21.9688	8.7023	-0.022981	651.88	0.170272	0	5.87735	1		70	141.461	20.4922	-0.022889	649.222	0.226055	0	5.30115	1		86
									58	63.7526	52.5496	-0.0418429	1196.96	0.00848554	0	8.67815	1		82	116.823	40.8113	-0.0209119	592.087	0.0254705	0	8.30198	1		58	66.9225	23.5201	-0.0228266	647.42	0.145297	0	5.7682	1		70	136.234	21.3741	-0.0190032	536.927	0.290162	0	5.30115	1		87
									59	35.5926	28.6585	-0.00863936	237.429	0.299632	0	7.15788	1		82	137.278	44.0322	-0.0227669	645.694	0.0611225	0	5.34744	1		58	88.7101	50.4013	-0.0211896	600.112	0.0287865	0	9.80015	1		70	97.6953	24.6915	-0.0161001	453.034	0.0253649	0	7.4284	1		87
									60	122.12	12.7986	-0.0222736	631.44	0.0408636	0	6.49418	1		83	125.064	34.3235	-0.0219826	623.028	0.0371235	0	6.8168	1		58	17.4987	31.2611	-0.0228813	649.001	0.1432	0	6.60303	1		71	26.7171	48.8921	-0.0218864	620.248	0.0464796	0	3.71777	1		87
									60	129.588	11.8831	-0.0213986	606.151	0.0416833	0	6.71046	1		83	140.524	29.5315	-0.00929308	256.32	0.0409666	0	7.44909	1		58	33.8434	35.4695	-0.0196305	555.057	0.272137	0	11.9724	1		71	56.5731	34.5118	-0.020672	585.154	0.203764	0	5.08646	1		87
									60	9.31146	17.5638	-0.0213088	603.558	0.0505489	0	5.47507	1		83	49.0627	34.1146	-0.0308117	878.177	0.0871906	0	5.65921	1		58	86.1259	13.1998	-0.0209699	593.763	0.244545	0	6.05639	1		71	81.2967	43.457	-0.0220872	626.051	0.196016	0	7.24912	1		88
									60	128.836	24.3011	-0.0200302	566.609	0.128254	0	7.17916	1		83	59.257	46.2984	-0.0226467	642.22	0.134675	0	7.43367	1		58	130.228	42.682	-0.0227199	644.337	0.190875	0	6.42499	1		72	95.6816	37.1853	-0.0217393	615.999	0.0155469	0	9.20328	1		88
									60	51.9045	38.6133	-0.0196521	555.68	0.0243491	0	4.39016	1		83	134.67	7.68639	-0.0194182	548.921	0.181314	0	4.99566	1		59	91.4246	4.47656	-0.00980887	271.226	0.111518	0	9.35958	1		72	143.794	30.0578	-0.020623	583.737	0.0403877	0	8.8786	1		88
									60	110.805	43.5869	-0.0100574	278.407	0.0402466	0	7.5298	1		84	122.006	23.2236	-0.00989943	273.843	0.0641075	0	11.5136	1		59	118.61	9.73503	-0.020643	584.318	0.0551829	0	3.76271	1		72	64.7603	46.3121	-0.0109777	305.004	0.0644112	0	6.61933	1		88
									61	95.2832	15.372	-0.0234136	664.383	0.0160127	0	8.36624	1		84	63.7746	11.9866	-0.0401474	1147.97	0.022388	0	6.2948	1		59	73.0632	25.0703	-0.0224727	637.193	0.0831278	0	6.33329	1		72	99.6129	52.4436	-0.0204878	579.831	0.0233734	0	6.17531	1		89
									61	100.198	28.4427	-0.0207195	586.526	0.0107215	0	11.3768	1		84	93.0496	53.0542	-0.0206865	585.573	0.0795579	0	3.77873	1		59	54.5412	27.0814	-0.0223974	635.015	0.0271195	0	4.26421	1		72	129.609	7.84266	-0.00604345	162.411	0.188844	0	7.12098	1		89
									61	142.297	46.3356	-0.0224638	636.935	0.109555	0	16.81	1		85	12.4467	11.6833	-0.0235909	669.507	0.182158	0	3.85682	1		60	77.3264	4.92912	-0.02083	589.722	0.0840746	0	6.02236	1		73	129.066	17.7078	-0.0218194	618.313	0.0239161	0	5.24372	1		89
									61	10.0137	33.8729	-0.00484192	127.688	0.149985	0	7.97314	1		85	130.65	4.71989	-0.0179468	506.399	0.208922	0	4.99566	1		60	15.507	13.9693	-0.0103435	286.676	0.314389	0	5.38961	1		73	65.4601	20.1496	-0.0218946	620.485	0.0104125	0	6.24259	1		90
									61	94.9707	47.0967	-0.0201778	570.872	0.0355488	0	7.38602	1		85	43.5845	32.6946	-0.0231283	656.137	0.269876	0	5.65921	1		60	104.406	15.3544	-0.0219615	622.418	0.168868	0	3.81837	1		73	22.5747	21.1601	-0.0145765	409.004	0.0760602	0	10.2178	1		90
									61	116.463	20.6068	-0.021262	602.204	0.0305639	0	7.66956	1		85	38.8383	37.7861	-0.0215852	611.543	0.179032	0	6.96056	1		60	63.0342	19.2594	-0.0103743	287.566	0.349717	0	5.7682	1		73	64.3867	36.5995	-0.00980896	271.229	0.0938873	0	7.25992	1		91
									62	24.4705	25.3731	-0.011252	312.931	0.0542619	0	10.0615	1		85	128.366	48.5247	-0.0204048	577.434	0.117442	0	7.20691	1		60	22.1323	26.5569	-0.0244273	693.677	0.144854	0	6.60303	1		74	120.753	37.9071	-0.00969408	267.909	0.074898	0	7.21621	1		91
									62	26.8177	15.5892	-0.0104979	291.138	0.0297685	0	10.0615	1		85	59.8587	20.1154	-0.0109409	303.941	0.326071	0	5.95993	1		60	16.735	41.4261	-0.0224079	635.32	0.0204173	0	6.6141	1		74	85.7965	9.75261	-0.00660123	178.53	0.0940943	0	3.97145	1		92
									62	56.6577	29.7189	-0.0115546	321.674	0.216388	0	5.29595	1		86	12.4779	19.9972	-0.022565	639.86	0.0862526	0	4.46036	1		60	139.48	26.7685	-0.0191174	540.229	0.217714	0	4.68381	1		74	74.4719	45.9008	-0.0222183	629.841	0.0440726	0	7.24912	1		92
									62	127.617	38.1457	-0.0203621	576.199	0.0890248	0	5.57669	1		86	7.31772	45.7835	-0.0226021	640.931	0.0163251	0	10.2272	1		61	136.091	11.2676	-0.0231341	656.306	0.0252164	0	7.16466	1		75	101.588	9.96004	-0.00546007	145.552	0.251147	0	9.46456	1		92
									62	7.54668	50.1106	-0.0214634	608.025	0.217528	0	4.88936	1		86	66.6762	45.835	-0.0372195	1063.35	0.0305596	0	7.43367	1		61	124.785	25.7958	-0.0205717	582.255	0.0321926	0	7.66094	1		75	114.005	40.4642	-0.0107797	299.283	0.0736226	0	7.21621	1		92
									62	87.744	48.6223	-0.0217813	617.212	0.0628289	0	7.38602	1		86	135.017	51.302	-0.021706	615.035	0.0477695	0	7.20691	1		62	45.6758	22.2871	-0.0214581	607.871	0.280251	0	5.4176	1		75	13.6264	41.9798	-0.0215287	609.912	0.0360064	0	8.28606	1		92
									62	36.3101	50.2266	-0.00404051	104.529	0.212822	0	4.88237	1		86	125.119	41.1401	-0.0115322	321.028	0.290551	0	5.65477	1		62	85.534	25.9747	-0.0214976	609.013	0.0478785	0	9.47804	1		75	41.2249	44.6708	-0.0226506	642.334	0.0733884	0	11.4972	1		93
									63	45.9982	21.5714	-0.0216235	612.652	0.0181178	0	7.95373	1		87	94.6724	6.67304	-0.0205105	580.487	0.0836758	0	21.2645	1		62	115.727	37.8685	-0.0108701	301.894	0.11001	0	13.538	1		75	109.183	16.1585	-0.0231328	656.269	0.0123395	0	9.80371	1		93
									63	9.93126	12.124	-0.00965357	266.738	0.256476	0	3.69896	1		88	82.6164	24.1897	-0.0227291	644.601	0.00961904	0	7.67535	1		63	79.0026	47.2572	-0.0245623	697.579	0.0426328	0	8.67668	1		75	135.817	36.343	-0.0109033	302.854	0.0463631	0	8.22656	1		94
									63	62.8367	16.8475	-0.0208762	591.056	0.256601	0	11.3216	1		88	8.56065	7.65609	-0.0111136	308.931	0.277338	0	5.59636	1		63	48.4266	17.6198	-0.0241008	684.243	0.211848	0	5.4176	1		76	67.9071	6.06705	-0.0104586	290.002	0.074533	0	10.0275	1		94
									63	136.919	21.8423	-0.0218504	619.208	0.0163074	0	8.44838	1		88	18.7459	41.2351	-0.0229478	650.921	0.0508365	0	5.36933	1		63	8.57392	22.9874	-0.014703	412.66	0.0287213	0	11.3751	1		76	32.5298	23.4623	-0.0227224	644.409	0.0258028	0	5.97464	1		95
									63	6.8607	26.5496	-0.00754096	205.687	0.0736617	0	7.97314	1		88	130.765	40.8206	-0.0221723	628.511	0.0542756	0	5.65477	1		63	135.805	23.8649	-0.0208625	590.66	0.203677	0	4.68381	1		76	96.3322	46.3656	-0.0130139	363.847	0.0525621	0	6.90689	1		96
									63	94.4335	38.2507	-0.0221796	628.723	0.0211943	0	8.86231	1		88	73.9018	49.3019	-0.0218393	618.887	0.0709724	0	8.01432	1		63	94.9333	27.1941	-0.0226045	641.001	0.0369704	0	8.81537	1		76	51.9109	48.9128	-0.0301324	858.547	0.0766579	0	6.88439	1		96
									64	103.633	15.8969	-0.0212877	602.947	0.0204796	0	8.36624	1		88	96.4585	51.4239	-0.0212006	600.43	0.0437223	0	3.77873	1		63	103.399	29.6529	-0.0204665	579.215	0.0340576	0	5.52198	1		76	105.396	41.6988	-0.00993151	274.77	0.0796888	0	8.69652	1		97
									64	51.4584	34.2458	-0.024078	683.584	0.236699	0	4.39016	1		89	35.5276	53.3414	-0.0224416	636.292	0.0179861	0	12.9037	1		63	143.416	8.45468	-0.0111015	308.582	0.152018	0	7.84678	1		77	58.7904	49.1714	-0.013614	381.19	0.20006	0	6.61933	1		97
									64	122.053	38.5154	-0.0241591	685.926	0.112592	0	5.57669	1		89	53.9381	5.89053	-0.0208903	591.464	0.0125	0	10.265	1		63	105.236	20.5652	-0.0211001	597.525	0.129782	0	5.27637	1		77	73.8449	17.1464	-0.00652519	176.332	0.169433	0	8.90634	1		97
									65	103.861	46.4986	-0.0109381	303.858	0.0621071	0	4.49051	1		89	44.9124	10.7801	-0.012707	354.978	0.138943	0	7.05611	1		64	141.973	50.1186	-0.0234207	664.587	0.267926	0	23.4828	1		79	49.757	21.1739	-0.00937419	258.665	0.0890424	0	8.42274	1		98
									66	83.1036	34.4322	-0.0220409	624.715	0.0177698	0	10.3086	1		89	18.2895	23.0135	-0.0226294	641.72	0.0679528	0	6.54772	1		64	66.612	49.0033	-0.0233731	663.213	0.0538301	0	6.3786	1		79	49.1999	11.1879	-0.00903531	248.871	0.111757	0	7.01067	1		98
									66	38.5758	18.7132	-0.0227647	645.631	0.108612	0	6.10189	1		89	64.6862	25.2033	-0.0228046	646.784	0.0195118	0	7.01362	1		64	60.8684	46.229	-0.0139195	390.018	0.365793	0	6.3786	1		79	77.8992	5.22558	-0.00921314	254.01	0.162172	0	5.11392	1		98
									66	36.8637	38.6238	-0.0211459	598.849	0.0171447	0	8.99142	1		89	132.745	32.7553	-0.0219046	620.775	0.0489562	0	6.94384	1		65	14.1711	35.3292	-0.0228512	648.132	0.0311083	0	6.6141	1		79	92.7709	6.51928	-0.0106939	296.802	0.0886177	0	6.69087	1		99
									66	25.2642	49.7582	-0.0112818	313.79	0.128462	0	4.8631	1		89	20.0607	47.3812	-0.0137665	385.596	0.309963	0	5.99264	1		65	129.087	9.75567	-0.0212713	602.472	0.0589629	0	7.16466	1		79	32.1515	8.45916	-0.0109266	303.526	0.0354472	0	15.0079	1		99
									66	32.9262	46.7072	-0.00659916	178.47	0.256215	0	4.88237	1		89	116.247	53.4213	-0.0209334	592.707	0.0338756	0	12.9632	1		65	48.2402	39.5962	-0.0204417	578.5	0.18379	0	5.07747	1		79	34.7286	29.0176	-0.0217458	616.186	0.0910351	0	5.97464	1		99
									67	8.39576	8.75876	-0.00946122	261.179	0.0823999	0	3.69896	1		90	126.963	14.6611	-0.0101349	280.648	0.120114	0	10.6031	1		66	95.5293	44.7659	-0.0255706	726.718	0.0728841	0	4.14965	1		79	64.2586	33.9711	-0.0102077	282.752	0.117818	0	7.37359	1		99
									67	47.9862	9.74402	-0.0108222	300.51	0.0569256	0	11.9933	1		90	59.4586	42.872	-0.0207394	587.102	0.118953	0	7.80205	1		66	130.659	20.8773	-0.02189	620.353	0.097865	0	5.95095	1		79	84.6086	38.7176	-0.00321982	80.8121	0.244513	0	10.9451	1		99
									67	81.7299	11.0663	-0.00359483	91.6494	0.138489	0	8.65365	1		91	81.4515	31.7761	-0.0109837	305.177	0.0516893	0	7.67535	1		66	57.3266	39.2945	-0.0247652	703.442	0.102158	0	5.28375	1		79	71.5748	34.8889	-0.00411103	106.567	0.272446	0	7.37359	1		99
									67	54.7552	24.7765	-0.0108492	301.291	0.0580745	0	5.29595	1		91	23.8906	42.7721	-0.0116024	323.057	0.284248	0	3.74815	1		67	42.7322	51.8558	-0.0211388	598.644	0.115885	0	8.80249	1		80	51.2728	39.0487	-0.0319275	910.422	0.0746075	0	9.88479	1		100
									67	60.9424	37.8353	-0.0241657	686.116	0.0148932	0	9.17792	1		92	144.04	43.3744	-0.0204267	578.065	0.021678	0	6.60714	1		67	43.0607	11.2815	-0.0106448	295.382	0.224694	0	4.54108	1		80	139.53	16.4797	-0.0106753	296.264	0.11038	0	9.27489	1		101
									67	24.733	39.3461	-0.0206486	584.478	0.0885514	0	6.5915	1		92	128.565	49.3841	-0.0225364	639.033	0.143704	0	3.57322	1		67	87.0969	44.132	-0.0190569	538.481	0.324946	0	8.45619	1		80	89.9977	29.1911	-0.0217564	616.492	0.0592495	0	6.58421	1		101
									68	32.7957	20.6687	-0.0253613	720.668	0.183087	0	5.48446	1		92	129.069	26.8644	-0.0228565	648.285	0.193207	0	6.94384	1		67	28.8507	52.6231	-0.0213496	604.735	0.143026	0	5.61726	1		80	83.039	13.8168	-0.0101695	281.649	0.102996	0	3.39313	1		101
									69	137.724	44.2111	-0.0315607	899.821	0.123707	0	4.87904	1		93	110.995	37.2666	-0.0218856	620.226	0.0100937	0	9.36799	1		67	118.3	51.1598	0.00367298	-93.9077	0.32848	0	13.538	1		80	11.9611	20.0606	-0.0228182	647.178	0.173134	0	5.35199	1		101
									69	69.668	17.1179	-0.0105084	291.442	0.175117	0	6.2398	1		93	64.7775	5.38803	-0.0231569	656.965	0.0197771	0	8.20196	1		68	122.7	5.19092	-0.0234659	665.895	0.0853083	0	7.14705	1		81	125.857	49.316	-0.0205671	582.124	0.184759	0	4.03414	1		101
									69	90.4384	23.2234	-0.0108773	302.103	0.282305	0	6.48093	1		93	16.3503	13.8401	-0.0211864	600.019	0.0118914	0	9.37607	1		68	66.6509	9.59213	-0.0231031	655.41	0.0253807	0	10.8603	1		81	126.715	43.1507	-0.023061	654.194	0.0743538	0	4.23926	1		102
									69	47.7979	29.636	-0.0114957	319.972	0.163087	0	5.8864	1		93	41.1088	41.7071	-0.0286697	816.275	0.00847208	0	10.1683	1		68	28.8697	22.9396	-0.021743	616.104	0.0674965	0	7.71795	1		81	47.5096	29.2913	-0.0103284	286.24	0.0461919	0	8.42274	1		102
									69	47.8801	39.1518	-0.0188199	531.631	0.201315	0	4.3871	1		93	56.5198	30.8971	-0.00953489	263.308	0.0830889	0	4.59332	1		68	75.6193	35.7706	-0.0215766	611.298	0.0524882	0	6.22916	1		82	56.0252	12.7892	-0.0252934	718.706	0.023688	0	7.01067	1		102
									69	73.9244	48.3578	-0.0217889	617.432	0.00961782	0	9.54423	1		94	116.832	8.9227	-0.0104154	288.753	0.0564308	0	6.60753	1		68	81.9061	15.1615	-0.0220703	625.563	0.0324117	0	7.75688	1		82	8.20296	23.8711	-0.0232555	659.814	0.19711	0	5.35199	1		102
									69	106.755	52.4819	-0.0203917	577.053	0.0226908	0	6.64645	1		95	74.4805	24.4962	-0.0234089	664.246	0.0581983	0	5.89554	1		68	36.3039	20.8663	-0.024077	683.553	0.0656234	0	7.71795	1		82	66.2034	6.47459	-0.00601507	161.591	0.0826213	0	11.7623	1		102
									69	107.52	32.7694	-0.0215046	609.214	0.0299544	0	9.51875	1		95	142.078	50.7874	-0.0209614	593.518	0.0158695	0	7.66814	1		68	9.02809	41.4342	-0.0219338	621.619	0.06137	0	7.98257	1		83	91.882	13.1508	-0.0226689	642.861	0.0921559	0	4.54659	1		102
									70	73.1183	11.9189	-0.0109797	305.06	0.196395	0	6.2398	1		95	64.183	13.5684	-0.0216663	613.888	0.0357147	0	8.20196	1		68	104.779	9.27216	-0.0176806	498.709	0.127095	0	5.80116	1		83	78.0341	10.3377	-0.00932271	257.177	0.360728	0	5.11392	1		103
									70	41.334	28.181	-0.0118464	330.107	0.0918358	0	6.28634	1		95	120.932	27.9739	-0.0103365	286.474	0.16376	0	7.24764	1		69	96.1214	10.413	-0.0232718	660.286	0.0612123	0	6.54386	1		83	86.414	23.6676	-0.021137	598.593	0.0984038	0	6.58421	1		104
									70	136.819	30.6589	-0.021422	606.827	0.0499826	0	6.85083	1		96	38.4023	25.4959	-0.0229331	650.497	0.273948	0	5.69594	1		69	90.3613	26.686	-0.0221267	627.192	0.0682512	0	4.38177	1		84	141.579	7.43401	-0.0120128	334.915	0.0700424	0	9.075	1		104
									70	113.252	40.3689	-0.021994	623.358	0.0365416	0	9.40574	1		96	70.3945	39.4052	-0.0106333	295.05	0.0329351	0	9.92895	1		69	44.2568	36.4476	-0.027771	790.306	0.159888	0	5.07747	1		84	113.021	39.4511	-0.00581128	155.701	0.14004	0	11.7831	1		105
									70	100.329	49.2709	-0.0106568	295.731	0.114941	0	4.49051	1		96	20.8725	40.5495	-0.010963	304.578	0.0435919	0	3.74815	1		69	52.8736	36.4504	-0.0214515	607.682	0.174232	0	5.28375	1		85	46.6376	49.787	-0.0217282	615.677	0.0890993	0	4.87839	1		105
									71	106.167	16.0874	-0.0122688	342.315	0.0446162	0	7.63621	1		96	137.439	43.0923	-0.0104275	289.105	0.132148	0	6.60714	1		70	114.971	19.2733	-0.0200658	567.636	0.0185581	0	9.33729	1		85	133.842	47.7224	-0.00876199	240.973	0.149866	0	8.14241	1		105
									71	61.5199	26.9634	-0.00961952	265.754	0.0339937	0	7.10942	1		96	110.166	52.7548	-0.016699	470.341	0.172376	0	13.6802	1		70	61.9996	45.9708	-0.0337933	964.341	0.0291471	0	8.14923	1		85	127.102	53.1531	-0.00749396	204.328	0.285953	0	4.03414	1		105
									71	43.6437	45.7975	-0.0216234	612.65	0.132738	0	5.7606	1		97	56.3912	47.9136	-0.0213268	604.077	0.017956	0	7.35588	1		70	89.5921	10.8487	-0.0219037	620.748	0.0853591	0	6.54386	1		86	120.921	19.7369	-0.0214391	607.322	0.0703615	0	4.75667	1		106
									71	27.3836	45.3812	-0.0178158	502.614	0.277651	0	4.34489	1		97	80.1292	22.8081	-0.0227615	645.539	0.1102	0	5.89554	1		70	88.673	20.1265	-0.0218359	618.79	0.0621146	0	6.77329	1		86	61.4837	26.3459	-0.0220074	623.745	0.0170266	0	14.2811	1		106
									72	101.748	22.3147	-0.00713024	193.818	0.240061	0	7.58418	1		97	34.1214	34.32	-0.0140048	392.483	0.215549	0	6.5355	1		70	103.823	31.4258	-0.0269706	767.174	0.160708	0	6.09541	1		86	13.4793	30.2495	-0.0223264	632.963	0.0184756	0	8.27791	1		106
									72	119.713	33.5335	-0.0220896	626.123	0.039661	0	3.49941	1		97	101.659	36.4897	-0.0239803	680.76	0.0470634	0	6.34096	1		71	34.0393	50.471	-0.0312717	891.469	0.112771	0	5.61726	1		86	138.881	40.6267	-0.0206856	585.547	0.0348704	0	8.7029	1		106
									72	14.2429	35.9925	-0.00358866	91.471	0.185926	0	11.0131	1		97	100.81	42.7736	-0.0231413	656.512	0.0784817	0	6.34096	1		71	101.465	25.6355	-0.0235307	667.765	0.194797	0	6.25224	1		86	100.267	9.92613	-0.0200478	567.118	0.283848	0	5.18202	1		106
									72	30.2443	15.8138	-0.0253978	721.724	0.165429	0	3.93119	1		97	63.7363	47.5152	-0.00710696	193.145	0.2526	0	7.35588	1		71	27.7721	31.5015	-0.023688	672.314	0.123155	0	8.63191	1		86	79.4944	15.7041	-0.0207603	587.706	0.09726	0	5.56155	1		107
									73	26.6016	10.5969	-0.0236397	670.916	0.245579	0	6.36278	1		98	110.191	17.7212	-0.0216646	613.84	0.0155877	0	7.66528	1		72	55.9049	11.6621	-0.0213077	603.525	0.1604	0	6.5394	1		86	77.153	31.1543	-0.0232637	660.049	0.0163395	0	11.9087	1		107
									73	72.9674	38.8617	-0.0105618	292.985	0.0543733	0	4.75202	1		98	131.923	11.8951	-0.0225158	638.438	0.00876544	0	12.838	1		72	21.6199	6.62069	-0.0219434	621.895	0.173686	0	9.39863	1		86	28.3729	33.9339	-0.0284774	810.718	0.114222	0	6.92776	1		107
									73	29.0814	41.3818	-0.0195347	552.287	0.177045	0	4.34489	1		98	55.2034	37.8131	-0.00396533	102.356	0.175747	0	7.04019	1		72	77.3274	7.60263	-0.0227097	644.042	0.0314009	0	8.83743	1		86	7.32073	40.9912	-0.0160581	451.819	0.273044	0	8.88447	1		107
									74	44.4537	22.7234	-0.0216833	614.38	0.0272354	0	6.28634	1		99	111.184	5.49374	-0.00958711	264.818	0.0392251	0	6.60753	1		72	117.644	10.2428	-0.0221868	628.93	0.0321113	0	7.14705	1		86	12.0972	50.4741	-0.0194822	550.771	0.0703142	0	6.47347	1		107
									74	112.583	23.3457	-0.0124923	348.773	0.0518253	0	6.68741	1		99	84.9918	41.6941	-0.0203235	575.083	0.0270763	0	7.05565	1		72	133.075	22.049	-0.0230944	655.158	0.0958495	0	13.1407	1		87	95.0855	9.9245	-0.0213016	603.349	0.249203	0	4.54659	1		108
									74	138.651	39.421	-0.021464	608.043	0.196804	0	4.87904	1		99	33.9768	40.8539	-0.0207982	588.802	0.135549	0	4.56118	1		72	21.2464	41.9777	-0.0222047	629.448	0.0235037	0	8.4725	1		88	136.71	15.0925	-0.0189593	535.661	0.0967466	0	9.075	1		108
									74	62.3692	46.8674	-0.0220291	624.374	0.0482833	0	5.91149	1		99	113.214	37.4739	0.00221401	-51.7457	0.321679	0	4.74548	1		73	64.3569	32.3289	-0.0241714	686.281	0.0783432	0	5.9701	1		88	138.04	24.222	-0.0051003	135.155	0.286578	0	7.88127	1		109
									74	43.9406	5.46765	-0.021037	595.703	0.0679184	0	7.68762	1		100	119.24	13.8836	-0.0220268	624.306	0.0137523	0	9.13435	1		73	74.6399	45.5816	-0.0210422	595.853	0.0350784	0	7.26614	1		88	42.2956	41.7731	-0.0102016	282.574	0.127404	0	9.11456	1		109
									74	130.863	27.2743	-0.0166164	467.954	0.317897	0	4.8953	1		100	38.1334	15.1427	-0.0125705	351.034	0.189449	0	6.94268	1		73	106.832	14.6981	-0.022769	645.755	0.0249764	0	5.80116	1		88	95.4003	44.6602	-0.0213329	604.255	0.0306949	0	7.04538	1		109
									75	60.2287	14.6334	-0.0228392	647.784	0.115731	0	9.41955	1		100	63.6997	32.0728	-0.0102992	285.395	0.0711432	0	5.31084	1		73	81.5204	22.9088	-0.0225001	637.983	0.0221824	0	7.67469	1		89	8.78304	8.31301	-0.0221523	627.933	0.157316	0	7.95504	1		109
									75	49.4793	10.7989	-0.0181294	511.677	0.277494	0	4.77401	1		100	130.809	47.4981	-0.0148892	418.04	0.0300125	0	7.96023	1		73	124.594	38.6202	-0.00657251	177.7	0.125043	0	10.4552	1		89	30.3337	20.7629	-0.024488	695.433	0.272653	0	6.36752	1		109
									75	126.635	11.1885	-0.00921715	254.126	0.337556	0	3.52603	1		100	31.732	49.9285	-0.0213308	604.192	0.0611923	0	9.3481	1		74	58.9612	5.8808	-0.0315357	899.1	0.104898	0	6.5394	1		89	41.9784	23.8756	-0.0227687	645.745	0.0440061	0	5.81064	1		110
									75	93.4872	19.584	-0.0207284	586.784	0.0413386	0	4.52633	1		100	24.46	14.4522	-0.00327562	82.4247	0.237154	0	8.10482	1		74	91.9859	30.7555	-0.0113075	314.534	0.22531	0	4.38177	1		89	32.9324	26.5759	-0.0220001	623.534	0.168025	0	6.36752	1		110
									75	100.856	32.7402	-0.0227277	644.561	0.125003	0	5.70779	1		101	99.9437	23.6333	-0.0208614	590.629	0.00931877	0	11.1718	1		74	113.633	41.8243	-0.00716857	194.925	0.210471	0	6.24701	1		89	50.8211	47.2777	-0.0206158	583.532	0.0510694	0	4.87839	1		111
									75	65.9292	53.1556	-0.0117092	326.142	0.224226	0	7.22603	1		101	79.4229	29.0968	-0.0230032	652.522	0.0198918	0	6.32826	1		75	128.205	9.8441	-0.0196453	555.483	0.0810766	0	4.79859	1		90	106.287	17.1052	-0.00819989	224.729	0.119444	0	4.67677	1		111
									76	137.978	25.417	-0.011409	317.469	0.132693	0	4.51357	1		102	75.4353	12.5383	-0.0218841	620.184	0.0153547	0	11.2917	1		75	141.387	11.387	-0.0209585	593.435	0.0299802	0	6.61721	1		90	16.3538	21.1766	-0.0114666	319.131	0.136508	0	6.97356	1		111
									76	130.486	32.155	-0.0190546	538.413	0.209485	0	4.8953	1		102	13.405	6.81053	-0.0211596	599.245	0.0120166	0	13.439	1		75	21.1565	16.0079	-0.0222889	631.882	0.0343891	0	7.02189	1		91	66.759	9.97538	-0.0109458	304.08	0.0539749	0	9.1971	1		111
									76	110.834	39.0305	-0.0209416	592.947	0.00802362	0	10.4425	1		102	38.3157	22.083	-0.0239966	681.231	0.103254	0	6.94268	1		75	97.0239	40.0759	-0.035847	1023.69	0.0263977	0	7.5619	1		91	15.319	44.8593	-0.0207451	587.266	0.0941809	0	6.47347	1		112
									77	86.2734	10.6301	-0.0223913	634.839	0.0927354	0	6.1164	1		102	38.3951	41.9868	-0.0195872	553.806	0.1276	0	4.56118	1		75	128.016	48.4994	-0.023448	665.378	0.229992	0	5.44725	1		91	122.612	24.1828	-0.020085	568.191	0.217484	0	4.75667	1		112
									77	49.7732	15.5639	-0.0187737	530.295	0.133086	0	4.77401	1		103	51.2229	27.7185	-0.0219915	623.286	0.0173336	0	9.47398	1		76	53.4281	41.6436	-0.0263714	749.858	0.0348457	0	7.51972	1		92	123.457	46.6849	-0.0103974	288.233	0.134375	0	5.00661	1		113
									77	26.9951	18.0267	-0.0211377	598.611	0.0550357	0	3.93119	1		103	90.5611	17.5689	-0.0133219	372.748	0.0596363	0	11.1718	1		76	87.3969	45.9108	-0.0229932	652.235	0.169917	0	4.13872	1		92	134.849	52.2877	-0.020277	573.739	0.0263892	0	10.2291	1		113
									77	45.5948	43.3447	-0.0195287	552.116	0.120447	0	3.87114	1		103	90.4584	46.1548	-0.0114714	319.271	0.138856	0	7.05565	1		76	43.5058	30.1561	-0.0201815	570.981	0.289987	0	12.6895	1		92	55.0136	11.3939	-0.00924852	255.033	0.0693141	0	6.29126	1		113
									77	22.7522	46.9392	-0.0105603	292.942	0.0636139	0	8.4228	1		104	127.793	23.4316	-0.0209632	593.569	0.0223379	0	12.7045	1		76	141.946	36.6175	-0.0225511	639.459	0.0988588	0	17.0565	1		92	12.9349	15.0986	-0.0141489	396.646	0.0757012	0	6.68314	1		114
									77	97.1832	28.3715	-0.021726	615.612	0.196061	0	5.70779	1		104	29.1016	24.6153	-0.0222917	631.963	0.0596959	0	4.73789	1		77	89.3276	12.6874	-0.0208657	590.751	0.0968841	0	6.36752	1		92	100.12	28.6135	-0.0193744	547.657	0.178672	0	5.3087	1		114
									77	61.9077	40.9739	-0.0215249	609.801	0.193783	0	5.91149	1		104	60.4065	52.3544	-0.030004	854.836	0.0310228	0	11.9922	1		77	29.9497	16.1077	-0.0209297	592.603	0.0151885	0	8.79377	1		92	44.0698	29.2968	-0.0209164	592.218	0.155812	0	4.96202	1		114
									78	130.755	21.4151	-0.0119152	332.097	0.122521	0	5.86017	1		105	9.36935	44.0931	-0.0118141	329.173	0.0242846	0	12.7962	1		77	131.894	52.3251	-0.0231882	657.869	0.179861	0	5.44725	1		92	58.6586	33.9988	-0.0217114	615.193	0.0216614	0	10.9889	1		114
									78	105.896	23.2592	-0.0195073	551.497	0.104866	0	6.68741	1		105	77.9204	45.7617	-0.0220406	624.706	0.0128335	0	11.8156	1		77	19.0038	33.8074	-0.0187334	529.132	0.101442	0	8.4725	1		93	115.629	35.5344	-0.0219859	623.124	0.055667	0	8.17243	1		114
									78	77.5335	37.5456	-0.0218651	619.635	0.0224515	0	4.75202	1		105	58.6234	33.6336	-0.0217369	615.928	0.022509	0	5.31084	1		78	48.599	9.46961	-0.0205372	581.258	0.0974293	0	4.10827	1		93	126.229	20.6827	-0.0212843	602.848	0.209298	0	5.03268	1		114
									78	6.62881	43.372	-0.023091	655.059	0.120483	0	6.63925	1		105	95.6404	34.0301	-0.0113759	316.51	0.0312296	0	9.34007	1		78	9.32807	30.1814	-0.0197532	558.602	0.0227536	0	10.3329	1		93	143.685	29.7225	-0.0187728	530.271	0.0322185	0	7.88127	1		115
									78	77.5391	50.3853	-0.0191157	540.181	0.172826	0	4.64495	1		105	118.863	52.7818	-0.0103237	286.102	0.0388282	0	12.939	1		78	54.7997	49.0372	-0.0229065	649.728	0.069084	0	7.51972	1		93	82.7603	31.5184	0.00397452	-102.622	0.315885	0	11.1293	1		116
									79	105.252	4.88127	-0.00979173	270.731	0.105098	0	7.30331	1		105	57.6543	40.6824	-0.010747	298.336	0.156889	0	7.11506	1		79	116.17	36.1156	-0.0220547	625.113	0.0163563	0	6.24701	1		93	9.28024	50.9229	-0.0307858	877.427	0.0923465	0	8.55769	1		116
									79	119.125	5.39252	-0.0188205	531.649	0.15854	0	9.48695	1		105	22.1373	44.9416	-0.00231871	54.7715	0.338041	0	10.8133	1		79	78.2552	10.5137	-0.0228199	647.225	0.0274234	0	11.2837	1		93	128.823	43.8558	-0.00768494	209.847	0.330939	0	5.03902	1		116
									79	90.8854	23.2878	-0.0199382	563.95	0.0975713	0	4.52633	1		106	34.2362	10.0742	-0.0251982	715.955	0.0480821	0	12.6467	1		79	96.8444	47.6357	-0.0230183	652.96	0.0464271	0	7.5619	1		94	105.157	26.9352	-0.0200315	566.646	0.18317	0	5.3087	1		116
									79	59.7117	24.0388	-0.0218313	618.657	0.104148	0	5.49031	1		106	117.277	39.9404	-0.0115405	321.268	0.0417081	0	12.939	1		79	17.1842	51.8849	-0.0178064	502.343	0.307395	0	18.1689	1		94	99.135	12.0599	-0.0108248	300.584	0.0543343	0	8.75232	1		116
									79	13.2641	43.6024	-0.0226833	643.279	0.0629439	0	6.63925	1		106	62.4757	17.7366	-0.00689358	186.978	0.0630299	0	13.3555	1		79	118.133	52.0324	-0.0235461	668.213	0.0761323	0	6.44432	1		94	141.609	14.6115	-0.0162106	456.226	0.290858	0	6.96002	1		117
									79	35.7677	46.9679	-0.0227909	646.388	0.0257022	0	6.87936	1		107	144	23.291	-0.019322	546.143	0.078735	0	12.6871	1		80	134.94	9.89615	-0.0216247	612.687	0.0556009	0	6.19591	1		94	66.7111	19.1724	-0.0140651	394.223	0.0224425	0	9.1971	1		117
									79	89.2179	52.6345	-0.00923087	254.523	0.064706	0	10.3554	1		107	131.325	35.6351	-0.0220315	624.441	0.0164729	0	7.60197	1		80	77.1031	26.1816	-0.0223573	633.859	0.0205363	0	8.39987	1		94	92.3208	25.8213	-0.0222634	631.143	0.0230794	0	8.2843	1		119
									80	115.399	20.0328	-0.0219149	621.073	0.0207447	0	7.8662	1		107	47.7292	42.1103	-0.0260876	741.657	0.01661	0	6.70825	1		80	103.411	10.608	-0.0192347	543.618	0.174016	0	4.88593	1		94	38.9684	35.9849	-0.0203078	574.63	0.0894113	0	5.07188	1		120
									80	102.864	52.7777	-0.0211352	598.541	0.0126136	0	13.6465	1		108	50.0892	12.7424	-0.020415	577.729	0.151764	0	4.79651	1		80	31.7373	34.9023	-0.0221445	627.709	0.0170734	0	12.6895	1		94	100.659	43.7562	-0.0225336	638.952	0.042907	0	7.26021	1		121
									81	138.385	43.5917	-0.0224726	637.188	0.0350886	0	6.81406	1		108	13.5748	28.4826	-0.00921943	254.192	0.0239308	0	16.0012	1		81	111.821	53.3337	-0.0224881	637.637	0.0779608	0	6.1637	1		94	70.2314	43.9274	-0.0226671	642.81	0.0249427	0	9.58562	1		121
									81	27.7484	8.30111	-0.0214	606.192	0.0343527	0	9.75474	1		108	71.4799	35.8557	-0.00698554	189.636	0.106567	0	11.8156	1		82	106.615	28.2695	-0.0338684	966.511	0.0199013	0	8.75319	1		95	142.761	45.8034	-0.0100845	279.191	0.16765	0	6.95516	1		121
									81	92.0103	8.50942	-0.0212905	603.028	0.0415367	0	6.1164	1		109	102.669	27.879	-0.0220498	624.971	0.014906	0	5.09342	1		82	96.7324	31.1022	-0.0224555	636.695	0.0183818	0	5.38441	1		95	110.86	42.1709	-0.0250469	711.583	0.0545073	0	8.17243	1		122
									81	54.1475	28.543	-0.0224384	636.2	0.0478999	0	7.15876	1		109	53.2873	29.9363	-0.0121522	338.945	0.116539	0	6.49182	1		82	46.6253	5.86652	-0.0204601	579.032	0.14261	0	4.10827	1		96	142.472	7.70508	-0.0104038	288.418	0.305716	0	6.96002	1		122
									81	80.6006	46.8921	-0.0192564	544.245	0.111257	0	4.64495	1		109	134.051	51.7148	-0.0105359	292.237	0.105753	0	15.2253	1		82	63.2488	6.82389	-0.0202319	572.436	0.241822	0	8.55872	1		96	19.1206	36.8776	-0.0253227	719.553	0.0193978	0	8.84083	1		122
									81	55.6139	49.3153	-0.0307266	875.718	0.0681672	0	5.99849	1		110	46.8529	9.20226	-0.0193359	546.543	0.203127	0	4.79651	1		82	55.4168	36.0437	-0.0203373	575.483	0.0205108	0	9.73712	1		96	27.7113	39.1772	-0.0116227	323.642	0.368816	0	6.62837	1		122
									81	124.236	32.4553	-0.00589822	158.214	0.291003	0	6.25693	1		110	138.892	34.9041	-0.0216787	614.246	0.0142082	0	7.60197	1		82	142.527	50.8703	-0.00573323	153.446	0.123243	0	10.7321	1		96	83.4169	46.1075	-0.0209263	592.503	0.032958	0	8.40691	1		123
									82	128.893	10.4715	-0.0214264	606.957	0.128857	0	7.84218	1		111	41.151	40.7955	-0.0223252	632.929	0.0198485	0	6.70825	1		83	61.6542	26.8751	-0.0109395	303.899	0.0583246	0	11.0891	1		96	62.0673	50.3955	-0.021967	622.578	0.184947	0	5.52353	1		124
									82	135.392	14.861	-0.0209913	594.383	0.266262	0	7.6683	1		111	97.4091	43.6953	-0.0109276	303.557	0.0238768	0	12.7286	1		83	123.222	10.6774	-0.0216027	612.051	0.040701	0	7.99124	1		96	137.476	35.0756	-0.0220541	625.096	0.0728819	0	6.93309	1		124
									83	52.7345	10.3708	-0.012155	339.027	0.115475	0	6.22661	1		112	88.045	28.4696	-0.0126821	354.258	0.047758	0	8.21356	1		83	112.752	11.8315	-0.0189044	534.074	0.292171	0	4.1433	1		97	54.4912	23.8307	-0.0371475	1061.27	0.00881665	0	10.9889	1		124
									83	121.323	25.2078	-0.0210478	596.014	0.140281	0	3.10483	1		112	31.8404	37.3559	-0.0245615	697.555	0.0165734	0	9.38113	1		83	44.0935	12.8645	-0.0248301	705.317	0.159413	0	5.64136	1		97	124.249	41.7412	-0.0207745	588.118	0.0157341	0	5.00661	1		125
									83	32.0534	41.1775	-0.0231706	657.362	0.0361381	0	5.86563	1		112	10.6086	53.0365	-0.0110073	305.858	0.0350157	0	16.3521	1		83	83.9479	21.3127	-0.0184603	521.24	0.236154	0	4.71465	1		97	32.5461	43.7114	-0.0205917	582.835	0.0562943	0	6.62837	1		125
									84	103.245	27.9197	-0.0211909	600.151	0.0269711	0	9.93614	1		113	101.189	23.0053	-0.01084	301.023	0.311318	0	5.09342	1		83	30.5037	21.7114	-0.0245156	696.229	0.284793	0	7.31593	1		97	95.0142	48.3219	-0.0221244	627.126	0.059521	0	7.26021	1		125
									84	100.685	10.5807	-0.00692313	187.832	0.105442	0	5.2687	1		114	103.726	6.08119	-0.0215563	610.711	0.00971468	0	11.8642	1		83	117.86	43.1836	-0.0231184	655.853	0.0750472	0	6.82668	1		97	39.3842	30.9301	-0.0204705	579.33	0.10019	0	4.96202	1		126
									84	60.1172	18.5635	-0.0204729	579.401	0.151804	0	4.93115	1		114	80.6198	31.9807	-0.0233706	663.14	0.0151198	0	8.21356	1		83	45.1643	49.2865	-0.0227922	646.425	0.0224879	0	8.05999	1		98	134.793	12.8284	-0.0230496	653.864	0.0183162	0	6.37831	1		126
									84	86.3195	36.6346	-0.0115311	320.995	0.0339184	0	6.70673	1		114	25.9295	13.3655	-0.011054	307.208	0.0852784	0	8.44133	1		83	83.7646	50.5915	-0.0225781	640.239	0.0457967	0	11.5036	1		98	136.38	43.0346	-0.0205938	582.896	0.0504941	0	6.95516	1		127
									85	74.9855	10.1451	-0.022501	638.011	0.0803942	0	11.5716	1		114	118.359	22.0324	-0.022938	650.639	0.0172095	0	7.11488	1		84	19.3086	27.0933	-0.0238833	677.955	0.0723254	0	8.86278	1		98	47.7814	33.3918	-0.00555492	148.293	0.272663	0	8.7506	1		127
									85	8.64803	44.4818	-0.00997605	276.057	0.103119	0	18.1938	1		114	118.577	41.2832	-0.0227464	645.101	0.00838322	0	12.1971	1		84	5.70627	32.3831	-0.024956	708.955	0.110489	0	7.24513	1		99	10.4871	18.0885	-0.0107502	298.43	0.0561268	0	7.83264	1		127
									85	144.121	47.2704	-0.0205093	580.453	0.165795	0	5.06373	1		115	96.4735	19.6924	-0.0129719	362.632	0.154441	0	3.91076	1		84	34.0424	15.3083	-0.0961547	2766.5	0.00649528	0	7.31593	1		99	121.186	50.4433	-0.00424474	110.431	0.296592	0	7.89293	1		127
									85	50.9793	53.1235	-0.044091	1261.93	0.0345369	0	5.99849	1		115	21.7148	41.0347	-0.0113548	315.9	0.0300687	0	9.97378	1		84	105.666	53.0174	-0.0200165	566.212	0.138381	0	6.1637	1		100	68.6737	22.0855	-0.0164567	463.34	0.0829574	0	3.56328	1		127
									86	40.4819	7.12101	-0.0105487	292.605	0.151679	0	3.86037	1		116	23.3734	5.32049	-0.010815	300.301	0.0408056	0	8.44133	1		85	104.816	5.92875	-0.0194619	550.185	0.286332	0	4.88593	1		100	66.6362	47.2914	-0.0249012	707.371	0.224889	0	4.95684	1		128
									87	138.964	21.6467	-0.0227362	644.807	0.141909	0	6.20132	1		116	136.941	5.71107	-0.0106057	294.252	0.0533969	0	11.7824	1		85	84.4888	35.7981	-0.0176283	497.197	0.357251	0	4.82906	1		100	89.9367	39.8521	-0.0286491	815.682	0.0124084	0	9.03539	1		128
									87	24.2806	5.68015	-0.0214406	607.367	0.0412656	0	8.93729	1		116	14.1093	12.7974	-0.0113779	316.568	0.0410763	0	11.8339	1		85	86.1472	25.4829	-0.0198357	560.986	0.275523	0	4.71465	1		100	53.3087	11.8359	-0.00778026	212.602	0.259327	0	12.053	1		129
									87	56.2061	15.5398	-0.0208642	590.71	0.128711	0	4.49722	1		116	33.5813	28.1378	-0.0236619	671.558	0.242705	0	5.8818	1		86	128.699	16.4971	-0.0260677	741.083	0.0374028	0	7.99124	1		100	86.2732	11.9029	-0.00238891	56.8	0.318943	0	5.82614	1		129
									87	106.957	18.7033	-0.0228207	647.25	0.158536	0	5.40843	1		116	18.7956	29.5074	-0.0109898	305.354	0.243658	0	11.8912	1		86	12.5923	10.7403	-0.0229516	651.032	0.0283992	0	14.1075	1		100	75.6425	42.9084	-0.0068118	184.615	0.209586	0	5.48882	1		130
									87	132.782	35.4234	-0.0220193	624.089	0.0197928	0	9.84071	1		116	70.9239	53.6432	-0.022828	647.46	0.143662	0	9.94372	1		86	61.3018	15.1582	-0.042476	1215.26	0.0103412	0	8.55872	1		100	70.4945	51.6321	-0.0211644	599.385	0.317281	0	5.80755	1		131
									87	54.0427	44.5609	-0.0219382	621.745	0.115879	0	6.73705	1		116	88.1397	53.1942	-0.0118758	330.956	0.0905891	0	7.40514	1		86	8.50454	24.2426	-0.022003	623.617	0.272402	0	8.60801	1		101	21.0493	11.7211	-0.0211373	598.602	0.0739787	0	12.3331	1		132
									87	28.7606	50.1526	-0.0206541	584.638	0.0129401	0	9.56015	1		116	130.457	44.0454	0.00237386	-56.3653	0.325288	0	7.46011	1		86	45.6849	36.3604	-0.0223916	634.848	0.160855	0	6.11554	1		101	66.7988	39.4089	-0.0214255	606.929	0.0441728	0	7.88421	1		132
									87	102.08	50.0154	-0.0424655	1214.95	0.0663312	0	3.92975	1		117	135.665	17.4241	-0.023047	653.788	0.0408425	0	3.50564	1		86	82.7203	31.3046	-0.0206077	583.297	0.330095	0	4.82906	1		101	52.9657	50.689	-0.0229285	650.365	0.164485	0	9.10636	1		132
									87	141.427	42.9826	-0.0190676	538.79	0.186028	0	3.3364	1		117	30.0032	23.4695	-0.0245744	697.928	0.153919	0	5.8818	1		87	122.309	38.0057	-0.0205651	582.066	0.291349	0	6.82668	1		102	114.577	14.0866	-0.0172395	485.961	0.323345	0	13.2583	1		133
									88	64.808	20.0841	-0.0217724	616.955	0.0433629	0	4.93115	1		117	63.7788	46.7277	-0.0108063	300.051	0.265519	0	9.94372	1		87	42.6048	41.6437	-0.0241087	684.47	0.125862	0	6.11554	1		102	103.937	21.9971	-0.00622893	167.771	0.209626	0	13.2583	1		133
									88	121.389	47.7367	-0.0119727	333.758	0.341018	0	5.82718	1		117	139.663	52.8602	-0.0208988	591.71	0.0233082	0	5.09245	1		87	98.1837	25.917	-0.0181713	512.887	0.305851	0	4.56315	1		102	115.371	31.2625	-0.00273335	66.7539	0.27996	0	10.7196	1		134
									88	86.1746	7.19433	-0.0224248	635.806	0.0702381	0	3.33314	1		118	60.01	24.6784	-0.0118196	329.335	0.220585	0	6.27218	1		88	7.02265	39.5076	-0.0233141	661.507	0.199733	0	7.24513	1		103	40.363	20.0657	-0.0222562	630.934	0.014438	0	15.2518	1		134
									88	144.099	18.1698	-0.0206428	584.311	0.271155	0	6.20132	1		118	79.9572	14.0786	-0.0119507	333.123	0.361963	0	5.60589	1		89	94.4546	10.0522	-0.0236621	671.563	0.0734792	0	6.45744	1		103	81.5115	18.3979	-0.00597492	160.43	0.100286	0	6.96758	1		134
									88	26.2957	40.0576	-0.0226318	641.789	0.0184983	0	5.86563	1		118	86.1695	18.2799	-0.02336	662.833	0.0610751	0	6.22262	1		89	111.013	19.091	-0.0206247	583.789	0.0717607	0	4.16248	1		103	135.759	32.4591	-0.0221311	627.321	0.0153407	0	8.49826	1		134
									88	115.872	41.6479	-0.0216279	612.778	0.0442653	0	6.32529	1		118	91.4621	38.7289	-0.0211456	598.842	0.0129636	0	10.1059	1		89	67.5983	5.3145	-0.0209473	593.112	0.283689	0	11.6852	1		103	107.711	38.7611	-0.010765	298.856	0.214291	0	10.7196	1		134
									89	85.775	29.95	-0.0300149	855.151	0.0601906	0	6.70673	1		119	42.1117	39.6946	-0.00979105	270.711	0.0350353	0	13.3099	1		89	138.455	7.55809	-0.0229427	650.774	0.0345713	0	13.2319	1		103	5.74946	9.01342	-0.00755774	206.172	0.268781	0	8.54332	1		134
									89	72.4424	35.0349	-0.0219148	621.07	0.18887	0	6.07147	1		119	64.6247	30.8365	-0.0101635	281.475	0.0874932	0	7.69524	1		89	26.0024	21.2845	-0.0207476	587.34	0.0357847	0	8.86278	1		103	140.168	9.39479	-0.0208384	589.963	0.122196	0	4.72352	1		134
									89	101.42	5.36346	-0.0108277	300.669	0.0729113	0	5.2687	1		119	101.02	34.2604	-0.00701206	190.402	0.0701775	0	9.39818	1		89	137.056	26.682	-0.0404696	1157.28	0.0256879	0	10.9145	1		104	93.3393	8.15903	0.00265678	-64.541	0.306355	0	7.99669	1		135
									89	118.405	52.7413	-0.00988617	273.46	0.239647	0	5.82718	1		120	62.6661	15.8085	-0.0236676	671.723	0.194194	0	6.29561	1		89	115.393	29.2406	-0.0197692	559.066	0.283258	0	9.63946	1		104	131.265	8.93287	-0.0108489	301.282	0.0553353	0	8.91481	1		135
									90	104.366	23.4506	-0.0217251	615.587	0.177742	0	5.40843	1		120	29.6567	35.0013	-0.0186573	526.934	0.120707	0	7.90637	1		89	126.691	31.385	-0.0196882	556.725	0.0792423	0	7.93967	1		105	11.8142	28.97	-0.0231797	657.623	0.01779	0	8.30657	1		135
									90	60.2155	41.862	-0.0267734	761.477	0.0686019	0	6.73705	1		120	140.081	44.8443	-0.0170731	481.151	0.306738	0	3.93427	1		90	86.447	16.4242	-0.0223379	633.297	0.0845001	0	5.98965	1		105	77.2242	30.1103	-0.0228903	649.261	0.0170033	0	7.64642	1		135
									90	130.352	50.0082	-0.0118053	328.92	0.122925	0	8.78252	1		121	41.381	9.39438	-0.0106204	294.679	0.0381882	0	6.93711	1		90	25.1124	39.6505	-0.0215459	610.408	0.0117477	0	11.388	1		105	128.989	49.4876	-0.0216716	614.041	0.133259	0	5.73818	1		136
									91	11.7501	48.3157	-0.0214921	608.854	0.078243	0	10.1058	1		121	85.214	12.1311	-0.0188011	531.09	0.335477	0	3.66365	1		90	102.597	20.9649	-0.0210282	595.449	0.245179	0	3.76289	1		106	42.0034	50.4075	-0.0286866	816.764	0.020651	0	10.9659	1		136
									91	59.7122	12.7233	-0.0111107	308.847	0.0946225	0	4.49722	1		121	30.7186	16.751	-0.0222953	632.066	0.0187682	0	6.7565	1		90	111.075	37.8591	-0.0213487	604.712	0.269757	0	9.63946	1		106	84.9241	12.3233	-0.00378341	97.0991	0.18927	0	6.96758	1		137
									91	114.875	35.4017	-0.012729	355.615	0.17936	0	6.32529	1		121	65.404	21.4776	-0.0226944	643.598	0.179425	0	6.27218	1		91	69.75	29.4705	-0.0227381	644.863	0.0327848	0	6.50529	1		106	143.41	50.6903	-0.0112221	312.067	0.055278	0	8.80119	1		137
									91	139.549	45.7399	-0.0192165	543.093	0.099052	0	3.3364	1		121	118.574	45.7427	-0.0268354	763.269	0.199213	0	6.70031	1		91	134.271	37.2351	-0.0213616	605.084	0.0217778	0	9.46696	1		107	68.2571	9.69966	-0.0408712	1168.88	0.0388168	0	8.57041	1		137
									91	16.1194	9.32309	-0.00330857	83.377	0.321122	0	8.93729	1		121	72.5725	11.1696	-0.00629286	169.618	0.0973233	0	7.93702	1		91	92.4358	16.3248	-0.0241822	686.594	0.184723	0	5.98965	1		107	13.2675	13.0714	-0.0235119	667.223	0.0435619	0	8.54332	1		137
									91	69.8121	40.507	-0.03077	876.973	0.178888	0	3.60718	1		121	132.277	51.28	-0.0211796	599.823	0.0537498	0	7.46011	1		91	41.1898	17.5368	-0.0231615	657.098	0.0432525	0	8.6721	1		107	56.1303	11.0768	-0.0222353	630.331	0.0177158	0	5.51974	1		138
									92	39.442	24.7374	-0.0223369	633.267	0.0137485	0	7.95905	1		122	18.0121	41.5763	-0.0220188	624.076	0.038622	0	6.20613	1		92	17.8652	4.62379	-0.0197986	559.913	0.205663	0	5.68974	1		107	23.4673	12.2269	-0.0120482	335.94	0.0866441	0	10.2347	1		139
									92	112.815	25.2731	-0.0183727	518.707	0.152006	0	7.25194	1		122	111.825	6.41009	-0.0172334	485.784	0.226627	0	6.52146	1		92	96.8335	30.2759	-0.0215473	610.45	0.0829365	0	4.56315	1		107	84.6663	31.8661	-0.00384443	98.8625	0.329719	0	7.64642	1		140
									92	13.7389	27.016	-0.0221868	628.93	0.0100633	0	5.95813	1		122	97.9768	15.7741	-0.0217069	615.06	0.0180441	0	8.30847	1		92	55.6626	33.4255	-0.0224623	636.893	0.0411197	0	7.62794	1		107	87.1751	43.8216	-0.0078213	213.788	0.0845688	0	4.2219	1		141
									93	138.651	32.4906	-0.0209302	592.616	0.0842632	0	5.48611	1		122	122.634	40.4129	-0.0344748	984.036	0.109219	0	6.70031	1		92	84.4513	40.7758	-0.0208266	589.623	0.0541662	0	5.9706	1		108	130.464	22.381	-0.0203665	576.325	0.0214327	0	11.3846	1		141
									93	107.614	5.60919	-0.0234678	665.949	0.17156	0	5.68528	1		122	141.947	48.3084	-0.0194369	549.463	0.201013	0	3.93427	1		93	112.856	15.3586	-0.0185285	523.211	0.149741	0	4.16248	1		108	48.9192	41.2669	-0.0202682	573.486	0.0331335	0	11.4621	1		141
									93	89.1782	8.63943	-0.0101457	280.96	0.0763143	0	3.33314	1		123	60.3305	4.97541	-0.0216747	614.131	0.121896	0	3.78027	1		93	94.9178	48.7719	-0.00488511	128.937	0.28061	0	10.1757	1		108	16.87	43.8279	-0.0217726	616.961	0.0171439	0	6.62566	1		141
									93	45.9777	20.1953	-0.00936338	258.352	0.182894	0	7.95905	1		123	98.502	7.48222	-0.0111215	309.161	0.056449	0	8.30847	1		93	106.528	6.68424	-0.0230246	653.141	0.189129	0	7.00005	1		108	134.723	49.2728	-0.0230884	654.984	0.0673261	0	5.73818	1		143
									93	132.938	20.9298	-0.00672796	182.192	0.144814	0	5.65494	1		123	78.0602	33.9851	-0.0114285	318.032	0.0390018	0	11.7887	1		93	99.238	19.2694	-0.0195713	553.346	0.192854	0	3.76289	1		109	62.4851	31.41	-0.021796	617.636	0.0265946	0	10.1151	1		143
									93	57.7449	25.8103	-0.020293	574.203	0.273106	0	5.00449	1		123	57.4167	52.7893	-0.0208001	588.856	0.0166212	0	13.5551	1		93	49.2341	20.7765	-0.0045864	120.304	0.327412	0	8.6721	1		109	48.4753	16.2781	-0.00951499	262.733	0.144702	0	7.97784	1		143
									93	120.159	30.9962	-0.0106927	296.768	0.149947	0	6.87954	1		124	109.268	29.7551	-0.0226418	642.08	0.0937139	0	7.31709	1		94	16.2982	32.4396	-0.0227801	646.074	0.0333582	0	8.46975	1		109	19.6995	34.2323	-0.0223484	633.6	0.0613197	0	6.48699	1		143
									93	61.9413	50.9143	-0.0108716	301.939	0.183615	0	9.21533	1		124	87.2636	41.352	-0.0214806	608.521	0.0875826	0	9.05928	1		94	88.2727	8.18584	-0.0123035	343.317	0.110763	0	6.45744	1		109	10.2836	43.1078	-0.0112276	312.224	0.172925	0	6.62566	1		143
									93	23.036	52.8955	-0.0221192	626.976	0.0113841	0	8.26387	1		125	39.3714	16.034	-0.0122528	341.853	0.0364753	0	6.93711	1		94	70.2564	37.1887	-0.0226944	643.598	0.0296005	0	7.73479	1		109	5.10534	33.868	-0.0239295	679.291	0.223044	0	8.11972	1		143
									95	95.4089	19.7264	-0.0113926	316.994	0.0367609	0	6.31804	1		125	20.0705	35.2362	-0.0227736	645.887	0.0270508	0	6.66584	1		94	40.3206	45.66	-0.0222391	630.441	0.0430795	0	7.75577	1		110	41.3041	30.9609	-0.0234739	666.127	0.0154267	0	12.8142	1		144
									95	67.9588	24.8915	-0.0118837	331.187	0.172036	0	7.23955	1		126	125.819	7.21901	-0.0208532	590.391	0.0131232	0	8.57877	1		94	15.1492	9.62345	-0.0179977	507.872	0.249425	0	4.65963	1		110	64.1214	21.4281	-0.0222759	631.504	0.0130773	0	8.14911	1		144
									95	105.553	35.2466	-0.0214955	608.953	0.0479188	0	6.51869	1		126	126.52	34.9419	-0.0211557	599.134	0.0957814	0	6.71066	1		94	90.3229	39.6927	-0.0216311	612.871	0.147741	0	5.9706	1		110	100.281	34.852	-0.0209357	592.774	0.0220143	0	4.37376	1		144
									95	120.143	50.1969	-0.0195608	553.044	0.167831	0	3.67579	1		126	89.8688	12.4788	-0.0227412	644.951	0.0670988	0	3.45652	1		95	143.606	35.6624	-0.0215478	610.464	0.0268243	0	9.46696	1		110	133.646	41.5067	-0.0213228	603.963	0.0433667	0	7.84038	1		145
									95	76.3002	22.8867	-0.0178497	503.594	0.138904	0	4.21773	1		126	110.621	12.8195	-0.00364061	92.9723	0.223107	0	6.52146	1		95	5.43937	20.0785	-0.0225484	639.379	0.0447846	0	9.28367	1		110	94.2624	7.77403	-0.00545349	145.362	0.295035	0	7.991	1		146
									95	77.7887	33.8459	-0.00971543	268.526	0.117418	0	4.6183	1		127	18.9277	47.7145	-0.0221161	626.887	0.0845275	0	6.20613	1		95	57.4939	40.8303	-0.0227743	645.909	0.0322666	0	7.62794	1		111	103.936	9.9307	-0.020553	581.715	0.0782487	0	9.91107	1		146
									96	134.491	36.0672	-0.0216613	613.743	0.0948342	0	5.48611	1		127	83.1637	14.501	-0.0251193	713.676	0.0314973	0	6.78726	1		95	65.0859	53.0236	-0.0217916	617.511	0.0834164	0	7.48262	1		111	98.3749	24.8338	-0.00879859	242.03	0.200894	0	7.03762	1		146
									96	64.2201	35.7496	-0.021334	604.285	0.095119	0	7.02598	1		127	109.803	22.4575	-0.0220174	624.034	0.0260326	0	7.31709	1		96	112.362	10.5534	-0.0212889	602.982	0.13348	0	4.83048	1		112	40.5819	15.1202	-0.0224611	636.858	0.133504	0	5.1161	1		147
									96	21.2358	44.8301	-0.0226532	642.407	0.0275804	0	5.81195	1		127	20.3247	22.738	-0.0061982	166.883	0.105297	0	7.64972	1		96	67.4002	23.4044	-0.0237117	672.998	0.0921797	0	6.50393	1		112	138.329	30.6195	-0.01172	326.454	0.0712333	0	11.3903	1		147
									97	51.1735	12.8698	-0.0219531	622.176	0.0183789	0	5.64717	1		127	25.2015	52.4007	-0.0214531	607.728	0.111806	0	7.83082	1		96	46.3125	50.5843	-0.0217777	617.108	0.0790526	0	7.75577	1		112	90.6835	41.473	-0.0222797	631.616	0.0198283	0	4.2219	1		147
									97	34.851	36.2914	-0.0216896	614.563	0.00911117	0	12.4326	1		128	45.0624	47.2116	-0.0225839	640.406	0.0144106	0	7.42431	1		96	109.77	50.4375	-0.0219289	621.479	0.102154	0	5.47343	1		112	81.1123	48.0787	-0.0210849	597.085	0.019189	0	7.40814	1		147
									97	132.5	15.2918	-0.0212091	600.675	0.0479508	0	5.65494	1		128	135.461	13.8496	-0.00971622	268.548	0.253441	0	4.81088	1		96	95.839	37.394	-0.0228622	648.448	0.154764	0	5.97592	1		113	6.47502	9.6426	-0.0219966	623.433	0.0276579	0	24.2641	1		148
									97	139.683	25.871	-0.0207885	588.522	0.171115	0	6.69952	1		128	75.0357	19.711	-0.011788	328.42	0.0814859	0	9.6544	1		97	81.7696	17.5962	-0.0198531	561.488	0.136393	0	4.65546	1		113	33.3651	14.1724	-0.00766292	209.211	0.335236	0	7.27877	1		148
									97	130.557	28.0823	-0.0199514	564.33	0.067932	0	6.11815	1		128	92.5926	48.6781	-0.0199501	564.292	0.0141565	0	9.05928	1		97	10.5303	9.00876	-0.0206043	583.199	0.14984	0	4.65963	1		113	90.6053	14.879	-0.0182045	513.848	0.354771	0	5.54251	1		148
									97	51.1705	33.009	-0.0191372	540.802	0.130285	0	8.80244	1		129	16.2215	16.2818	-0.00659128	178.243	0.173078	0	7.64972	1		97	71.0577	28.7825	-0.0218076	617.971	0.147531	0	6.50393	1		113	79.4701	25.675	-0.0223682	634.173	0.128073	0	4.54547	1		150
									97	19.6746	26.4997	-0.00992897	274.697	0.083408	0	5.95813	1		130	15.8355	8.09588	-0.00445786	116.59	0.193276	0	8.19505	1		97	41.0919	36.1563	-0.0223311	633.099	0.0296361	0	9.53501	1		113	87.9991	19.7706	-0.0213254	604.036	0.216256	0	5.54251	1		151
									98	60.9474	10.5836	-0.0100501	278.198	0.238599	0	7.3211	1		130	45.007	26.0457	-0.0328185	936.17	0.189745	0	5.97388	1		97	23.3826	41.5103	-0.0220503	624.986	0.0178652	0	11.5093	1		114	13.225	33.83	-0.00757854	206.773	0.121789	0	6.48699	1		151
									98	11.9166	31.0502	-0.0211522	599.032	0.0112701	0	7.47868	1		130	124.171	43.8272	-0.0106379	295.183	0.0372894	0	6.83252	1		98	127.182	48.8421	-0.0224551	636.684	0.0322019	0	7.81881	1		114	56.0874	52.293	-0.00632757	170.622	0.177229	0	11.4965	1		151
									98	75.2917	37.7309	-0.00931125	256.846	0.216502	0	4.6183	1		130	138.369	52.3706	-0.019572	553.366	0.191124	0	16.5702	1		98	139.398	13.0136	-0.00659767	178.427	0.108814	0	21.4293	1		115	68.9965	10.6321	-0.00409341	106.058	0.209838	0	8.82512	1		152
									98	131.717	43.861	-0.0100586	278.444	0.165409	0	7.77801	1		130	54.6064	18.2154	-0.507203	14645.2	0.0248155	0	11.5555	1		98	8.65662	28.7869	-0.0188264	531.82	0.117267	0	8.46975	1		115	117.448	23.4795	-0.0217107	615.172	0.0204499	0	6.91817	1		152
									98	116.928	51.9784	-0.0157193	442.027	0.265434	0	3.67579	1		131	114.81	7.19829	-0.0204222	577.936	0.129719	0	5.35479	1		98	83.6455	36.0806	-0.0233818	663.464	0.0248353	0	7.59177	1		115	93.0714	29.46	-0.0262572	746.559	0.0306185	0	7.03762	1		152
									99	64.7905	18.3821	-0.024959	709.042	0.132389	0	6.82691	1		131	60.1712	50.1643	-0.0104352	289.325	0.0570154	0	7.97119	1		98	65.9749	45.594	-0.0236266	670.539	0.0237134	0	7.48262	1		115	98.8214	38.9752	-0.0213371	604.376	0.0428367	0	4.37376	1		152
									99	68.464	47.93	-0.0103362	286.465	0.0386126	0	11.8168	1		132	127.708	30.6484	-0.0220847	625.981	0.25657	0	5.83536	1		98	30.2213	31.1216	-0.0220972	626.341	0.0228439	0	11.9799	1		115	45.636	15.9142	-0.025741	731.64	0.0791418	0	5.1161	1		152
									99	39.0371	52.1764	-0.0294248	838.097	0.014296	0	9.98742	1		132	87.2713	33.7688	-0.0222306	630.195	0.136373	0	7.33859	1		99	124.636	33.7228	-0.0117632	327.702	0.0890209	0	7.84592	1		116	71.9732	39.3221	-0.0105654	293.088	0.0840508	0	9.30658	1		153
									99	133.996	5.50518	-0.0188958	533.825	0.127585	0	9.90029	1		132	132.538	10.0289	-0.0230508	653.899	0.116844	0	4.81088	1		99	72.8787	8.19488	0.0066516	-179.985	0.261352	0	8.32217	1		116	118.332	52.1103	-0.00733164	199.638	0.206837	0	5.65475	1		153
									99	89.5906	34.9834	-0.0411232	1176.17	0.0385484	0	3.58027	1		132	52.6838	32.9316	-0.186363	5373.38	0.00699831	0	3.32744	1		99	104.883	52.9021	-0.019125	540.449	0.135886	0	5.47343	1		117	25.7099	41.1659	-0.0209648	593.616	0.0358216	0	10.7358	1		154
									100	97.8937	13.9175	-0.0216529	613.5	0.0368149	0	6.31804	1		133	138.855	8.85853	-0.0226376	641.957	0.24094	0	5.73132	1		100	53.6781	13.2464	-0.0190405	538.006	0.0483862	0	3.60845	1		117	21.5287	29.795	-0.0105615	292.976	0.0636476	0	9.23219	1		154
									100	79.9729	5.93779	-0.0210551	596.226	0.0549679	0	8.35645	1		133	142.87	12.9489	-0.0209499	593.184	0.291316	0	5.73132	1		100	43.2727	19.3615	-0.0231533	656.862	0.0175273	0	10.7098	1		117	5.00091	47.3224	-0.0248718	706.522	0.0259811	0	10.9513	1		154
									100	71.5776	17.6463	-0.0313325	893.229	0.109873	0	3.64699	1		133	79.9699	33.0301	-0.0220332	624.49	0.0585682	0	7.33859	1		100	77.9687	23.2303	-0.0210218	595.265	0.0879492	0	5.37118	1		118	110.781	25.3253	-0.00823913	225.863	0.185562	0	6.91817	1		154
									100	26.2911	47.6976	-0.0099508	275.328	0.280616	0	5.81195	1		133	52.333	48.7142	-0.0101768	281.857	0.0972116	0	7.42431	1		101	101.89	10.7704	-0.0212575	602.076	0.0384652	0	9.1491	1		118	56.0245	28.5775	-0.00363402	92.7818	0.214509	0	7.50419	1		156
									101	125.991	32.155	-0.0105896	293.787	0.188031	0	5.83972	1		134	114.703	12.552	-0.0218124	618.11	0.0761762	0	5.35479	1		101	92.7422	10.6159	-0.0205769	582.405	0.0636324	0	5.87676	1		118	60.625	38.6212	-0.0227475	645.133	0.254319	0	3.51494	1		156
									101	46.4362	45.4681	-0.0215255	609.82	0.0141655	0	9.98742	1		134	29.8385	15.2251	-0.0232034	658.308	0.124327	0	13.6579	1		101	138.774	38.5982	-0.0226408	642.051	0.212744	0	6.14011	1		119	131.993	14.675	-0.0105394	292.338	0.0884559	0	8.21518	1		156
									102	121.882	6.19213	-0.0177675	501.22	0.273313	0	4.57239	1		134	124.231	25.9512	-0.0229565	651.173	0.135168	0	5.84423	1		101	94.0368	52.228	-0.0204071	577.501	0.104105	0	10.8667	1		119	131.088	22.8402	-0.0213978	606.129	0.0249733	0	8.21518	1		156
									102	55.9295	15.9146	-0.0211361	598.568	0.0595466	0	5.64717	1		134	110.811	22.2873	-0.01019	282.239	0.0546304	0	10.2175	1		102	78.9336	13.9043	-0.0194654	550.286	0.0699995	0	4.65546	1		119	63.794	43.762	-0.0233179	661.618	0.180194	0	3.92304	1		157
									102	31.175	10.0739	-0.00505817	133.938	0.29487	0	4.38141	1		134	131.399	26.1292	-0.0219497	622.079	0.153238	0	5.83536	1		102	15.2712	19.5396	-0.0240955	684.088	0.0190014	0	11.3695	1		119	15.7282	45.1187	-0.0225675	639.931	0.0262653	0	10.7358	1		158
									103	104.065	15.436	-0.0211011	597.555	0.0558928	0	5.94846	1		134	31.4975	36.8229	-0.0104431	289.555	0.0299926	0	11.4699	1		102	61.3742	33.6661	-0.0219901	623.247	0.0262345	0	4.5587	1		120	41.8131	44.1792	-0.0224533	636.631	0.0346912	0	9.29259	1		158
									103	59.8465	27.1203	-0.0208756	591.037	0.0249861	0	7.20303	1		134	118.15	47.057	0.00289262	-71.3565	0.341675	0	6.5501	1		102	105.524	37.0572	-0.00637627	172.029	0.132423	0	8.98995	1		120	6.84017	11.6519	-0.0215295	609.934	0.0441765	0	7.84074	1		158
									103	23.2001	29.1785	-0.0219364	621.694	0.0773205	0	10.6978	1		135	43.2473	20.3369	-0.0222733	631.43	0.0384224	0	5.97388	1		102	135.657	43.8879	-0.0235477	668.259	0.176077	0	6.14011	1		121	93.6229	14.5493	-0.0278768	793.363	0.0423031	0	9.69231	1		159
									103	68.2758	33.3999	-0.0216349	612.981	0.0282546	0	4.86805	1		135	90.7446	18.6406	-0.00336559	85.0245	0.316666	0	8.72118	1		102	9.97109	50.5477	-0.0193349	546.514	0.208115	0	3.5194	1		121	118.282	46.4558	-0.0132575	370.887	0.0285188	0	5.65475	1		159
									103	130.165	36.2395	-0.00786878	215.16	0.276524	0	5.83972	1		135	120.388	18.7287	-0.00925835	255.317	0.184069	0	8.18089	1		103	27.9135	10.1989	-0.0211708	599.568	0.043224	0	6.86544	1		121	77.358	14.7972	-0.00579365	155.192	0.227263	0	12.3053	1		159
									103	103.106	21.3066	-0.0118478	330.148	0.367009	0	5.94846	1		137	109.229	8.51067	-0.0109585	304.449	0.185651	0	6.80409	1		103	48.4668	52.8774	-0.0216653	613.858	0.115569	0	6.5158	1		122	49.3073	6.6471	-0.0203065	574.593	0.0619482	0	8.48573	1		159
									104	42.0585	30.0863	-0.0246272	699.454	0.0648101	0	6.28484	1		137	11.8862	18.3173	-0.00981607	271.434	0.04842	0	12.2322	1		104	5.244	14.0424	-0.00923959	254.775	0.129328	0	11.4352	1		122	14.5399	10.1717	-0.0210584	596.321	0.0318397	0	7.84074	1		159
									104	84.7052	12.8251	-0.00987698	273.194	0.139335	0	8.2754	1		137	37.5951	27.1081	-0.0217932	617.556	0.0258429	0	8.82029	1		104	74.2911	19.3156	-0.00962584	265.937	0.312741	0	5.37118	1		122	105.296	30.4546	-0.0212913	603.051	0.0203288	0	6.66643	1		161
									104	14.3284	35.1565	-0.0211333	598.486	0.0198031	0	10.6978	1		137	21.5161	45.6432	-0.0115017	320.147	0.159845	0	4.97008	1		104	73.0192	36.7484	-0.0220142	623.943	0.0808497	0	5.9811	1		122	98.0736	51.8498	-0.021421	606.798	0.0453707	0	14.3046	1		161
									104	17.9382	13.6536	-0.0137823	386.053	0.239322	0	5.8482	1		138	9.09168	6.40851	-0.0110276	306.446	0.0282523	0	12.2322	1		104	91.1617	41.2121	-0.0227083	644	0.0385992	0	11.3849	1		122	45.6164	14.2881	-0.0107622	298.776	0.206044	0	8.48573	1		161
									104	41.0873	13.0812	-0.00601226	161.509	0.0935453	0	10.3585	1		138	110.375	38.4076	-0.0240741	683.471	0.0712105	0	6.4283	1		104	20.4685	47.3751	-0.0227963	646.544	0.0246673	0	8.92545	1		122	105.609	19.9686	-0.00520793	138.266	0.218222	0	6.72391	1		161
									105	120.587	25.6696	-0.00989501	273.715	0.0418957	0	8.44176	1		138	45.7665	10.2013	-0.0115236	320.779	0.196349	0	10.444	1		104	116.835	48.9254	-0.0201982	571.464	0.0292888	0	7.56915	1		123	57.7837	35.8726	-0.0181713	512.887	0.171843	0	3.95321	1		161
									105	58.734	41.1177	-0.0110172	306.145	0.212435	0	7.34412	1		138	88.6813	27.1142	-0.0184378	520.59	0.122837	0	3.53154	1		104	5.27203	31.8433	-0.0189005	533.96	0.251004	0	9.35262	1		123	107.316	40.9318	-0.0215721	611.167	0.0120529	0	10.6702	1		162
									105	142.929	25.3536	-0.00873673	240.243	0.328393	0	16.7757	1		139	54.8845	46.3608	-0.0209915	594.389	0.0374403	0	3.87782	1		104	43.4479	37.0961	-0.00891917	245.515	0.115209	0	10.6274	1		124	100.242	7.46929	-0.0213862	605.793	0.0301259	0	6.75078	1		162
									106	67.2187	11.3646	-0.022519	638.53	0.135937	0	6.76082	1		139	132.483	18.2228	-0.021061	596.397	0.0129634	0	7.98023	1		105	137.359	7.1813	-0.0107009	297.005	0.259519	0	6.56907	1		124	35.9215	12.2945	-0.0221556	628.028	0.0197285	0	9.89772	1		162
									106	135.14	4.64147	-0.0101802	281.958	0.187438	0	12.0396	1		140	143.533	5.58758	-0.0183705	518.645	0.0510239	0	16.7854	1		105	14.3679	34.0195	-0.0222159	629.771	0.0721631	0	6.35399	1		124	34.2371	25.052	-0.0109858	305.238	0.105678	0	8.59445	1		162
									106	7.43105	9.16931	-0.0222013	629.349	0.196469	0	6.07987	1		140	53.7079	30.6998	-0.0222943	632.036	0.0225643	0	5.74737	1		105	73.0487	42.7294	-0.0122634	342.157	0.237153	0	5.9811	1		124	121.382	36.4915	-0.020711	586.282	0.0533023	0	8.23216	1		162
									106	124.372	10.0271	-0.00902693	248.629	0.277481	0	4.57239	1		140	118.387	35.1425	-0.0107856	299.451	0.144194	0	5.96858	1		106	88.2967	14.4596	-0.0239208	679.041	0.0468913	0	5.87676	1		124	32.6467	42.6528	-0.026309	748.057	0.273014	0	3.32423	1		162
									106	23.7478	14.3239	-0.02332	661.677	0.180454	0	5.78493	1		140	114.24	43.5445	-0.0199489	564.259	0.164233	0	3.50266	1		106	92.6532	22.1571	-0.0247404	702.724	0.0717207	0	7.02286	1		125	143.305	11.2192	-0.00985227	272.48	0.0532544	0	6.2825	1		163
									106	95.6093	5.66279	-0.00735883	200.423	0.261765	0	12.7584	1		140	16.3386	50.2959	-0.0231065	655.507	0.0248082	0	6.96091	1		106	125.478	52.9922	-0.00401153	103.692	0.348365	0	8.51316	1		125	27.9007	18.6661	-0.0223343	633.193	0.0332049	0	8.99614	1		163
									107	27.0216	8.67892	-0.0207315	586.875	0.179197	0	4.38141	1		140	130.463	53.2609	-0.00517776	137.394	0.232561	0	16.3877	1		107	19.1605	8.62427	-0.0177043	499.392	0.325307	0	8.89346	1		125	42.5866	27.0893	-0.00939262	259.197	0.0769054	0	8.59445	1		163
									107	46.6235	37.1604	-0.0209242	592.442	0.0803192	0	8.41918	1		140	104.111	44.2782	-0.0205907	582.804	0.0360411	0	8.58505	1		107	96.7099	14.7815	-0.02827	804.727	0.0466349	0	7.49311	1		125	79.6904	26.8794	-0.0168027	473.338	0.141306	0	9.74258	1		163
									107	81.828	39.4275	-0.0214652	608.076	0.216025	0	7.26607	1		141	92.0554	14.2555	-0.00291057	71.8751	0.221561	0	8.68476	1		107	109.479	15.8707	-0.0194118	548.737	0.098293	0	9.77153	1		125	51.1181	35.9522	-0.0172057	484.984	0.0709965	0	6.66607	1		163
									108	72.2141	6.80887	-0.0237671	674.599	0.161346	0	6.26374	1		141	143.623	27.7941	-0.0102362	283.574	0.0427142	0	13.8663	1		107	28.2962	21.8747	-0.0202665	573.435	0.0233837	0	9.29485	1		125	143.071	40.9978	-0.0088858	244.551	0.108139	0	9.67365	1		163
									108	56.8433	7.25086	-0.0103571	287.068	0.0419481	0	11.1612	1		141	44.4836	48.2058	-0.00324937	81.666	0.215883	0	10.5633	1		107	101.674	28.9336	-0.0227116	644.095	0.0322304	0	7.538	1		126	26.625	4.85664	-0.0223865	634.7	0.0872656	0	11.9057	1		164
									108	78.4491	7.40819	-0.0226823	643.248	0.15374	0	6.26374	1		142	62.6487	30.1055	-0.0107347	297.981	0.21962	0	6.8892	1		107	126.383	44.5273	-0.0193231	546.173	0.0300016	0	8.51316	1		126	70.575	30.3187	-0.0103778	287.666	0.077261	0	9.64707	1		164
									108	107.838	9.30059	-0.0220476	624.907	0.0297038	0	7.20282	1		142	88.3717	41.8154	-0.0216163	612.442	0.214156	0	10.4174	1		107	143.728	5.30287	-0.0221788	628.7	0.0856287	0	5.79577	1		126	26.6801	43.2085	-0.0239868	680.948	0.258645	0	3.11072	1		165
									108	40.4464	24.0118	-0.0235692	668.878	0.0578282	0	6.10198	1		142	88.9126	30.6382	-0.0171008	481.953	0.30969	0	3.53154	1		107	118.387	5.96119	-0.00602258	161.808	0.208798	0	13.3255	1		127	106.95	6.70771	-0.0120385	335.658	0.0987309	0	6.75078	1		165
									108	66.8649	28.7408	-0.0208967	591.648	0.0294772	0	4.86805	1		142	20.6407	40.7508	-0.0211373	598.602	0.192145	0	3.17121	1		107	66.7909	32.1307	-0.0240417	682.535	0.35823	0	5.0624	1		127	109.802	25.2244	0.00549572	-146.582	0.131229	0	6.72391	1		166
									108	51.218	45.7913	-0.0176537	497.931	0.341697	0	8.85062	1		143	78.3733	44.7399	-0.0206689	585.064	0.179953	0	6.12013	1		107	32.9222	38.5633	-0.00452443	118.514	0.270693	0	10.6274	1		127	61.8873	34.5127	-0.0210073	594.844	0.0546455	0	4.32311	1		166
									108	78.0233	48.7703	-0.0183742	518.752	0.22711	0	4.03067	1		143	46.4508	21.0232	-0.0204826	579.682	0.021842	0	10.5092	1		108	57.2952	8.9703	-0.0232126	658.575	0.121381	0	7.54996	1		127	134.428	36.6523	-0.0214166	606.672	0.0203709	0	6.59373	1		167
									109	76.3829	20.8328	-0.0217416	616.065	0.0124354	0	10.747	1		144	77.0205	9.94329	-0.011014	306.053	0.205286	0	15.6411	1		108	14.9694	40.345	-0.0235511	668.358	0.0595663	0	6.35399	1		127	61.5904	49.8651	-0.0214676	608.145	0.0911869	0	5.80076	1		168
									110	38.9312	13.0148	-0.130968	3772.55	0.0104572	0	7.17081	1		144	15.6799	41.2397	-0.0211292	598.368	0.201276	0	4.98477	1		109	53.0921	50.272	-0.0216478	613.353	0.232427	0	4.4209	1		128	135.344	12.086	-0.0175067	493.683	0.19317	0	4.35724	1		168
									110	60.3269	33.9484	-0.0198452	561.262	0.135252	0	7.34412	1		144	56.5431	49.866	-0.0256057	727.73	0.0218929	0	3.87782	1		109	99.6591	21.6698	-0.0231687	657.305	0.107812	0	7.02286	1		128	30.9727	45.6955	-0.01971	557.355	0.281395	0	3.47275	1		168
									110	36.9607	53.1254	-0.0216957	614.737	0.029714	0	16.0331	1		144	88.7532	22.288	-0.0209576	593.408	0.0324388	0	8.35172	1		110	71.2171	35.9321	-0.0321097	915.688	0.180006	0	5.83449	1		129	127.684	28.4658	-0.0105425	292.427	0.0926154	0	10.1559	1		168
									110	24.3999	20.072	-0.00649227	175.381	0.271443	0	5.78493	1		145	101.66	10.0528	-0.0211744	599.675	0.0134362	0	10.4842	1		110	24.8058	47.528	-0.0114672	319.148	0.0757476	0	8.76149	1		129	92.1173	5.19456	-0.0211112	597.848	0.054403	0	8.43726	1		169
									110	11.0233	25.1281	-0.0232953	660.964	0.0252678	0	7.20495	1		145	127.071	9.6972	-0.0101419	280.851	0.0531177	0	9.83456	1		110	142.456	11.3254	-0.0230728	654.534	0.282841	0	5.90284	1		129	15.1206	11.241	-0.0204178	577.808	0.0539498	0	9.51536	1		169
									111	105.96	51.0642	-0.021716	615.323	0.0177117	0	9.28856	1		145	73.8427	40.6253	-0.0219227	621.299	0.123711	0	6.12013	1		110	77.7271	33.8546	-0.0278592	792.854	0.187341	0	6.78891	1		130	105.348	48.1127	-0.00750653	204.692	0.0831548	0	8.60437	1		169
									111	122.077	5.90793	-0.0220503	624.985	0.184566	0	4.71527	1		146	10.983	6.15095	-0.0218467	619.101	0.0145992	0	6.60906	1		111	138.247	7.1868	-0.0214249	606.911	0.283226	0	4.17091	1		130	14.9928	45.6402	-0.0211035	597.625	0.146929	0	7.17624	1		169
									111	12.1722	37.0589	-0.0225208	638.582	0.0516838	0	9.16383	1		146	114.637	50.6974	-0.0121589	339.139	0.0468069	0	6.37828	1		111	102.071	9.49806	-0.0102601	284.266	0.203642	0	4.05813	1		130	99.9178	21.5613	-0.0106916	296.737	0.0427056	0	10.5416	1		170
									111	88.851	41.2912	-0.0216172	612.469	0.0451734	0	7.26607	1		146	56.8861	19.779	-0.0198908	562.58	0.0791883	0	10.5092	1		111	9.4126	9.82071	-0.0194566	550.03	0.0302857	0	9.82108	1		130	35.3018	33.707	-0.00384021	98.7405	0.177771	0	9.84188	1		170
									111	72.4188	43.4911	-0.0225523	639.493	0.0706873	0	6.24774	1		147	28.8199	24.9495	-0.0206403	584.239	0.0156276	0	6.6646	1		111	32.6541	13.6647	-0.021129	598.362	0.0330544	0	6.81577	1		130	78.8253	39.4413	-0.0101555	281.244	0.0628649	0	3.3309	1		170
									111	74.0628	49.5186	-0.0191905	542.341	0.22626	0	4.03067	1		147	135.548	35.4687	-0.020715	586.397	0.0579073	0	3.68271	1		111	41.2327	24.583	-0.0231698	657.336	0.0214902	0	4.64702	1		131	139.618	12.9325	-0.0201951	571.372	0.112919	0	4.35724	1		170
									111	58.4227	24.7569	-0.0219687	622.628	0.0340469	0	6.58338	1		148	72.5539	49.3356	-0.0107639	298.824	0.060872	0	7.41526	1		111	54.8998	46.2376	-0.0190712	538.893	0.216015	0	4.4209	1		131	116.452	38.9882	-0.0132255	369.962	0.209617	0	7.59456	1		171
									111	46.1073	26.2895	-0.0136854	383.253	0.143999	0	6.10198	1		148	20.7557	37.5272	-0.0219829	623.038	0.0610361	0	6.28857	1		111	65.3232	52.5792	-0.0195653	553.173	0.024609	0	9.19443	1		131	46.0336	43.7618	-0.00651003	175.894	0.215404	0	8.268	1		171
									112	85.4135	15.0065	-0.0228771	648.879	0.0199695	0	9.80403	1		148	29.118	40.6237	-0.0224921	637.752	0.0193401	0	8.91724	1		112	82.0771	10.333	-0.0226799	643.18	0.0204704	0	11.3559	1		131	37.3684	47.3792	-0.0250542	711.793	0.0392542	0	6.6136	1		171
									112	114.738	24.46	-0.0201038	568.734	0.0132201	0	3.76592	1		149	135.869	5.30157	-0.0218026	617.828	0.0128685	0	4.75545	1		112	143.513	45.494	-0.0100696	278.762	0.0808892	0	10.1484	1		132	43.5175	12.0888	-0.0218222	618.393	0.0801307	0	7.6546	1		172
									113	59.361	18.2407	-0.0120967	337.341	0.125415	0	6.58338	1		149	53.3501	40.6565	-0.0108272	300.655	0.0644987	0	7.96675	1		112	72.3916	16.2616	-0.02302	653.007	0.0615974	0	8.41415	1		132	19.3976	39.9749	-0.0143685	402.993	0.169071	0	6.99861	1		172
									113	16.9432	29.235	-0.0117616	327.658	0.169518	0	7.20495	1		150	6.57491	11.0752	-0.0114832	319.61	0.348664	0	5.15992	1		112	80.5141	23.1789	-0.0068388	185.395	0.143598	0	7.34819	1		132	141.455	22.7465	-0.0225478	639.362	0.0492499	0	5.59456	1		173
									114	115.831	52.4236	-0.0211634	599.355	0.0256079	0	9.96484	1		151	75.1821	8.1181	-0.0116421	324.202	0.0298485	0	6.8676	1		113	63.1898	32.1699	-0.022928	650.349	0.0591215	0	8.86516	1		132	93.7727	49.9628	-0.0216703	614.003	0.0316826	0	8.41336	1		174
									114	36.2937	5.29155	-0.0218651	619.634	0.0625741	0	8.1612	1		151	120.312	30.5458	-0.0105339	292.177	0.0328235	0	8.5749	1		113	132.495	51.655	-0.0202279	572.32	0.176326	0	7.41844	1		133	122.342	18.3713	-0.0109437	304.021	0.0443072	0	10.0634	1		174
									114	100.866	26.0079	-0.0205551	581.777	0.252451	0	3.73062	1		151	121.074	7.78453	-0.00683795	185.371	0.0394863	0	15.0014	1		114	30.3979	20.0962	-0.0123978	346.044	0.14021	0	5.89118	1		133	29.5688	21.5775	-0.0226516	642.361	0.0342055	0	9.58821	1		175
									114	120.218	33.623	-0.010274	284.668	0.349142	0	4.81184	1		151	42.6735	8.99993	-0.00579519	155.237	0.195221	0	5.59156	1		114	37.7727	37.2234	-0.00848678	233.019	0.0859262	0	9.47349	1		133	111.843	32.9522	-0.00765063	208.856	0.204889	0	7.59456	1		175
									114	69.8875	34.0257	-0.0109086	303.006	0.0382749	0	6.58784	1		151	23.8669	19.9585	-0.0119605	333.405	0.106154	0	7.03152	1		115	117.641	6.51774	-0.0224968	637.887	0.032901	0	15.8531	1		133	104.339	39.5677	-0.0200075	565.952	0.0206734	0	8.60437	1		175
									115	94.7555	17.9806	-0.0283743	807.738	0.0452042	0	8.9983	1		152	47.2501	21.3194	-0.0209983	594.584	0.0139652	0	10.5764	1		115	23.4411	38.8735	-0.0211172	598.019	0.172837	0	5.0667	1		133	136.99	45.7058	-0.0250649	712.103	0.0334103	0	14.7698	1		175
									115	45.0909	9.34361	-0.0201092	568.891	0.205749	0	5.73178	1		152	99.8663	11.0287	-0.0101608	281.397	0.0492947	0	13.354	1		115	134.1	7.63317	-0.0205482	581.576	0.0902924	0	4.17091	1		133	73.6476	50.285	-0.0221703	628.454	0.016534	0	9.30631	1		176
									115	124.161	16.5078	-0.0217629	616.679	0.013	0	10.8027	1		152	142.943	16.8217	-0.00986423	272.826	0.162291	0	9.55948	1		115	115.476	34.7419	-0.0208956	591.616	0.110184	0	5.68875	1		133	25.2262	30.126	-0.0222241	630.009	0.0288481	0	6.18641	1		176
									116	99.0777	44.8258	-0.0218141	618.16	0.0129931	0	9.28856	1		152	23.6444	29.1485	-0.0205669	582.118	0.0148803	0	6.6646	1		115	16.7574	29.1464	-0.0217881	617.409	0.0523879	0	7.68168	1		133	93.3278	40.903	-0.00402993	104.223	0.358458	0	9.0707	1		176
									116	39.4689	19.7866	-0.0120783	336.811	0.09232	0	6.14149	1		152	7.90132	51.5893	-0.0118345	329.763	0.0310249	0	10.5466	1		115	143.028	35.3572	-0.0195684	553.262	0.228113	0	5.6176	1		134	5.61262	10.8654	-0.0156596	440.305	0.0398389	0	9.51536	1		176
									116	97.2979	27.0967	-0.0159639	449.097	0.327128	0	3.73062	1		152	86.5139	51.075	-0.0103824	287.801	0.0253415	0	8.31053	1		116	47.0492	51.7834	-0.00982068	271.567	0.149479	0	9.27315	1		134	85.9978	46.7478	-0.0238887	678.111	0.0249775	0	8.41336	1		177
									117	28.3609	17.8746	-0.0116975	325.804	0.0311449	0	11.2714	1		152	130.656	53.0823	0.00627763	-169.178	0.194207	0	12.0063	1		116	9.75619	32.3074	-0.0220956	626.295	0.068108	0	7.68168	1		134	72.486	33.1693	-0.0028088	68.9343	0.293963	0	8.87796	1		177
									117	84.1737	35.5353	-0.0214891	608.767	0.0397284	0	8.50816	1		153	48.1667	34.6065	-0.0222707	631.354	0.0215478	0	7.96675	1		116	47.3984	42.0826	-0.0238561	677.169	0.176573	0	7.44583	1		134	83.1855	35.9262	-0.00465667	122.335	0.221219	0	5.18695	1		177
									117	124.921	32.6048	-0.0215266	609.852	0.103766	0	4.81184	1		153	17.7299	7.90123	-0.0219575	622.302	0.0100929	0	11.5977	1		116	98.0284	9.14341	-0.0075771	206.731	0.348214	0	4.05813	1		135	49.5111	7.32745	-0.0192546	544.194	0.0635171	0	7.6546	1		177
									117	64.332	45.7785	-0.0218749	619.916	0.0673551	0	6.15787	1		153	8.9676	15.6469	-0.0220416	624.734	0.0773159	0	5.15992	1		116	119.164	43.1903	-0.0194687	550.382	0.345471	0	4.47396	1		135	47.4861	30.56	-0.0183287	517.436	0.154502	0	5.09346	1		178
									117	112.386	27.4009	-0.0208617	590.636	0.0406269	0	3.76592	1		153	132.504	39.0435	-0.0211943	600.249	0.0131984	0	8.32925	1		117	105.168	19.5652	-0.0244544	694.46	0.241784	0	12.633	1		136	53.8973	41.2082	-0.0121629	339.253	0.205718	0	6.27064	1		178
									118	115.895	36.8103	-0.0221385	627.533	0.0249201	0	5.37073	1		155	136.248	9.99762	-0.0235533	668.42	0.0209326	0	9.55948	1		117	73.3097	24.6255	-0.019485	550.853	0.0565164	0	7.34819	1		136	14.237	50.5999	-0.0282408	803.882	0.0350087	0	11.4447	1		178
									118	138.193	19.9678	0.00268577	-65.3788	0.271439	0	12.9493	1		155	40.0456	29.0626	-0.0220711	625.586	0.0223549	0	6.34977	1		117	107.521	46.0575	-0.0216569	613.616	0.0979506	0	7.25619	1		136	114.868	11.6328	-0.0129485	361.957	0.065877	0	7.51622	1		179
									119	103.248	6.63427	-0.00453926	118.942	0.243839	0	8.80793	1		155	128.864	31.1735	-0.00701105	190.373	0.275003	0	5.2991	1		117	15.4039	47.9766	-0.0203751	576.574	0.0550793	0	8.11248	1		136	27.2022	37.6236	-0.0228226	647.305	0.0785568	0	6.476	1		179
									119	42.1311	14.2521	-0.0105366	292.257	0.117389	0	5.73178	1		155	16.8582	46.0211	-0.0195155	551.734	0.0813193	0	9.4166	1		117	114.559	47.825	-0.0217511	616.34	0.232741	0	6.53385	1		137	102.954	8.23964	-0.0214617	607.977	0.0106385	0	10.1738	1		179
									119	9.35346	20.2262	-0.00535716	142.578	0.249491	0	10.1781	1		156	68.3294	7.66638	-0.0215105	609.385	0.0180163	0	6.8676	1		117	24.8329	8.47627	-0.00667321	180.61	0.212372	0	3.90928	1		137	76.9316	14.0667	-0.00935316	258.057	0.362368	0	7.57129	1		180
									119	126.012	43.0893	-0.021114	597.927	0.025776	0	10.5412	1		156	110.267	38.6771	-0.0212445	601.699	0.0114475	0	9.322	1		118	17.5379	14.4208	-0.0242059	687.279	0.0450214	0	5.5224	1		137	42.4107	35.9894	-0.0148107	415.773	0.185894	0	5.53414	1		180
									119	31.6116	50.3824	-0.0205764	582.392	0.0151112	0	16.9521	1		156	50.6101	43.5979	-0.0220868	626.041	0.0557379	0	4.20527	1		118	45.4744	13.762	-0.0124406	347.279	0.134117	0	7.45622	1		137	25.5539	48.8947	-0.00973304	269.035	0.0751032	0	10.8381	1		181
									119	10.5199	51.603	-0.0192165	543.094	0.249428	0	4.82637	1		156	78.4273	49.1589	-0.00811475	222.268	0.106874	0	3.88115	1		118	81.0289	35.5206	-0.0219027	620.719	0.0925946	0	3.45944	1		137	68.4434	15.9323	-0.00538983	143.522	0.333993	0	7.48008	1		181
									120	74.9312	20.6572	-0.0229186	650.078	0.0081337	0	8.92044	1		157	4.82375	10.5159	-0.0225803	640.302	0.155326	0	6.59533	1		118	105.534	36.3115	-0.0213009	603.329	0.027222	0	8.25136	1		138	15.2922	9.54005	-0.0231496	656.754	0.0105741	0	9.76985	1		181
									120	94.7587	8.98228	-0.0216869	614.483	0.0190324	0	7.03996	1		157	30.3383	23.1483	-0.0102538	284.085	0.0808719	0	7.31376	1		118	126.706	47.0154	-0.0223267	632.974	0.182095	0	7.41844	1		138	101.677	18.333	-0.0221352	627.438	0.00882247	0	10.1738	1		181
									120	128.466	28.516	-0.0211515	599.011	0.157034	0	5.3832	1		157	83.1828	22.8498	-0.00422068	109.735	0.129006	0	11.4555	1		118	70.7047	49.8469	-0.0225735	640.105	0.211398	0	5.42281	1		139	37.7249	7.3903	-0.00942126	260.025	0.242755	0	7.68377	1		181
									120	90.9955	49.6471	-0.0110356	306.676	0.0369366	0	9.41104	1		157	104.794	23.4401	-0.0203708	576.451	0.225783	0	3.64068	1		118	21.7245	53.0621	-0.0224427	636.325	0.079029	0	7.34828	1		139	124.334	16.3589	-0.0274638	781.427	0.0918262	0	6.08246	1		181
									120	136.534	50.4128	-0.0151105	424.435	0.112462	0	7.12418	1		157	15.9843	24.8126	-0.0215111	609.403	0.23397	0	3.47701	1		119	62.3052	16.6494	-0.0228103	646.948	0.0425943	0	5.35026	1		139	90.138	26.433	-0.0097315	268.99	0.0543566	0	8.54776	1		182
									121	53.2271	23.6548	-0.0270514	769.509	0.0592967	0	5.93853	1		157	40.2413	50.9768	-0.00369463	94.5334	0.18276	0	12.7264	1		119	46.4749	21.1508	-0.0228174	647.154	0.0297158	0	7.45622	1		139	71.2914	9.01565	-0.0232615	659.988	0.183271	0	7.48008	1		183
									121	116.134	12.0834	-0.00493412	130.353	0.184565	0	6.67179	1		157	22.9349	38.8276	-0.00992584	274.606	0.165015	0	4.83611	1		119	137.549	34.1178	-0.0281177	800.324	0.170818	0	5.6176	1		139	32.4624	12.989	-0.0211366	598.582	0.0354429	0	7.54373	1		183
									121	10.6053	30.3271	-0.0235815	669.235	0.0620953	0	6.6711	1		158	29.4895	12.952	-0.0214782	608.453	0.019832	0	10.1151	1		119	32.7424	46.1706	-0.0248395	705.589	0.299453	0	5.77011	1		139	62.4009	27.0581	-0.0217031	614.953	0.0129871	0	6.37512	1		183
									121	8.34995	36.6053	-0.0250432	711.475	0.209275	0	6.6711	1		158	39.5981	13.3119	-0.020445	578.594	0.103907	0	5.82952	1		119	39.3884	46.5581	-0.0229142	649.951	0.0853596	0	6.65734	1		139	88.3364	35.315	-0.0041453	107.557	0.307915	0	5.18695	1		184
									121	13.247	41.2409	-0.022596	640.754	0.255003	0	6.74314	1		158	123.914	15.836	-0.0207964	588.749	0.0139605	0	13.5705	1		119	71.3633	5.23123	-0.0266218	757.095	0.240249	0	5.69604	1		139	49.5969	45.7719	-0.0222549	630.897	0.0307659	0	6.27064	1		184
									122	63.9031	13.809	-0.00743309	202.57	0.22589	0	5.62037	1		158	99.2953	23.7432	-0.0207201	586.543	0.155981	0	5.5074	1		120	74.938	9.6659	-0.0243344	690.992	0.271892	0	5.55076	1		140	4.73861	21.5494	-0.0119254	332.39	0.0645749	0	15.9875	1		184
									122	70.262	47.4383	-0.0109164	303.232	0.22944	0	6.15787	1		158	13.4331	29.7591	-0.0215115	609.415	0.174833	0	3.83403	1		120	60.7814	42.4479	-0.0242633	688.937	0.160288	0	6.41693	1		140	82.037	29.1602	-0.0106509	295.558	0.0570985	0	8.08218	1		184
									123	92.7717	25.7597	-0.0226746	643.027	0.0302098	0	7.94483	1		159	84.8938	35.2794	-0.0113527	315.84	0.0238972	0	12.5468	1		120	54.5735	44.0723	-0.0229954	652.298	0.186119	0	6.41693	1		140	100.285	29.8518	-0.0124029	346.19	0.0533716	0	3.59651	1		184
									123	87.8001	10.0491	-0.0241092	684.483	0.0263806	0	7.03996	1		159	76.5512	13.509	-0.0214102	606.487	0.012467	0	10.0864	1		120	122.222	35.7131	0.00407687	-105.58	0.368745	0	6.8158	1		141	118.535	18.1941	-0.0232917	660.859	0.19419	0	6.08246	1		184
									124	67.674	26.3227	-0.0226424	642.096	0.0159878	0	7.51774	1		159	96.1923	15.0901	-0.0106964	296.876	0.075409	0	8.86792	1		121	140.526	13.2994	-0.0196797	556.477	0.0370618	0	11.549	1		142	79.2028	6.45585	-0.00480668	126.67	0.15435	0	7.94247	1		185
									124	48.3938	27.1051	-0.0205589	581.885	0.283346	0	5.21351	1		159	49.144	22.5448	-0.021748	616.25	0.0198801	0	10.1322	1		121	129.032	12.1691	-0.0221436	627.682	0.0835313	0	9.90675	1		142	16.8911	39.2629	-0.0221062	626.6	0.0130708	0	11.642	1		185
									124	121.66	28.673	-0.0213742	605.447	0.121836	0	4.66779	1		159	142.463	36.7402	-0.0230657	654.328	0.036861	0	10.6562	1		121	119.232	13.6173	-0.0196629	555.992	0.0510591	0	9.90675	1		143	39.0619	16.6434	-0.0214413	607.385	0.0349953	0	7.54373	1		186
									124	90.7774	33.4501	-0.00658049	177.931	0.315093	0	7.94483	1		159	45.3644	12.4557	-0.0119151	332.094	0.354935	0	5.82952	1		121	31.8201	30.9311	-0.0178753	504.333	0.222229	0	8.36012	1		143	143.412	20.641	-0.017564	495.339	0.1446	0	11.9012	1		186
									124	66.2701	40.0386	-0.0218395	618.895	0.0224457	0	8.40777	1		159	37.6519	23.1813	-0.0212731	602.525	0.0253272	0	5.90075	1		122	88.8831	52.1715	-0.0219736	622.768	0.0238836	0	11.4537	1		143	53.5196	38.5491	-0.0138148	386.992	0.0744352	0	8.21928	1		186
									124	142.002	45.846	-0.0214149	606.622	0.0614394	0	6.04196	1		159	123.911	33.0575	-0.0204066	577.486	0.235475	0	4.1839	1		122	91.4205	14.5853	-0.0118093	329.034	0.108259	0	7.92574	1		143	96.8025	38.3465	-0.0208386	589.969	0.119552	0	3.89	1		186
									124	48.581	47.7582	-0.00885803	243.748	0.344346	0	5.12833	1		160	101.508	6.80195	-0.0128239	358.355	0.201053	0	9.84653	1		122	28.9522	17.5167	-0.0208759	591.046	0.147909	0	4.00945	1		143	109.373	42.6863	-0.00882336	242.746	0.23756	0	6.74358	1		186
									125	20.9888	6.43305	-0.0112623	313.228	0.194294	0	11.0023	1		160	58.8236	31.172	-0.0229556	651.148	0.0378824	0	5.80287	1		123	22.0469	4.64069	-0.0219857	623.119	0.194399	0	6.11789	1		143	31.3169	49.2231	-0.0207231	586.632	0.0378091	0	9.1367	1		186
									125	123.494	8.89171	-0.0213719	605.38	0.0109924	0	8.02238	1		160	106.926	47.3799	-0.00891414	245.37	0.123105	0	4.37228	1		123	27.998	6.05917	-0.0231047	655.457	0.115793	0	6.11789	1		143	12.8284	50.173	-0.0145112	407.116	0.0350751	0	6.07331	1		187
									125	117.236	18.6636	-0.0219868	623.15	0.0130113	0	6.67179	1		161	110.759	12.5043	-0.0213761	605.501	0.0299125	0	8.75913	1		123	57.299	14.7617	-0.0209655	593.636	0.0344486	0	5.35026	1		144	75.5427	33.9712	-0.01069	296.691	0.126667	0	5.17144	1		188
									125	66.1483	18.9614	-0.00952187	262.932	0.17985	0	5.62037	1		161	99.4212	36.5969	-0.0217119	615.207	0.00922434	0	11.0433	1		123	98.6894	31.7031	-0.013078	365.699	0.155286	0	5.41457	1		144	133.333	9.96733	-0.022174	628.562	0.0341209	0	5.49131	1		188
									125	102.049	32.9538	-0.00336956	85.1394	0.204451	0	11.2826	1		161	140.988	51.2926	-0.0048404	127.645	0.140284	0	14.6269	1		123	48.0154	39.1311	-0.020744	587.234	0.0298524	0	8.21122	1		144	103.999	38.6117	-0.00907977	250.156	0.311972	0	6.74358	1		188
									126	14.8035	16.4886	-0.0119423	332.879	0.175447	0	6.3079	1		161	78.0229	53.019	-0.0215292	609.927	0.0165962	0	3.88115	1		125	83.2055	42.224	-0.0229869	652.051	0.016253	0	10.445	1		144	119.456	52.1409	-0.00583824	156.481	0.369869	0	6.03888	1		188
									126	59.151	4.69245	-0.0111221	309.176	0.0465911	0	10.2808	1		161	119.75	32.6172	-0.0173322	488.64	0.314425	0	4.1839	1		125	100.713	47.8434	-0.0232394	659.348	0.0185813	0	12.3304	1		145	66.6121	13.4348	-0.0220875	626.062	0.01565	0	8.66344	1		188
									126	80.4888	27.4283	-0.0209642	593.597	0.00815962	0	5.81795	1		162	25.2365	34.5743	-0.0241369	685.284	0.0579467	0	4.83611	1		125	102.568	11.6414	-0.0229019	649.594	0.0483119	0	11.0795	1		145	129.625	30.9441	-0.0226788	643.148	0.0518393	0	6.69347	1		189
									126	43.2046	27.6083	-0.0206208	583.676	0.159278	0	5.21351	1		162	7.69839	17.0554	-0.0220795	625.83	0.0285064	0	7.14345	1		125	12.1857	15.8276	-0.0217428	616.098	0.153793	0	5.0318	1		145	136.607	50.9407	-0.0222462	630.647	0.0588101	0	8.19775	1		189
									126	58.3982	43.7097	-0.0116	322.988	0.0678779	0	8.68584	1		162	104.377	18.5039	-0.0202665	573.437	0.0716275	0	4.95384	1		125	68.6242	19.6886	-0.0224512	636.571	0.0427319	0	6.66604	1		145	50.8866	16.5935	-0.010393	288.107	0.277451	0	3.86715	1		190
									126	43.6138	46.483	-0.0222792	631.6	0.182926	0	5.12833	1		162	12.5142	24.5928	-0.020609	583.333	0.175106	0	3.47701	1		125	111.974	28.4409	-0.0224189	635.638	0.0869609	0	6.02537	1		145	99.2271	26.4143	-0.00900821	248.088	0.0684199	0	3.59651	1		190
									126	21.0857	17.4349	-0.00984337	272.223	0.308099	0	5.36261	1		162	69.0422	44.6851	-0.00222453	52.0498	0.359187	0	9.50574	1		126	36.1622	23.7871	-0.0201069	568.825	0.138686	0	3.38991	1		146	12.2978	6.38734	-0.0248907	707.068	0.0365194	0	6.5997	1		190
									127	138.944	16.1171	-0.0274188	780.128	0.017695	0	17.0558	1		163	33.477	47.7101	-0.0103157	285.872	0.17523	0	8.0293	1		126	10.3657	35.6908	-0.0211546	599.102	0.191127	0	19.8906	1		146	40.2479	51.151	-0.00247083	59.1674	0.372214	0	9.1367	1		191
									127	18.0822	21.8775	-0.0103702	287.448	0.27074	0	5.36261	1		164	40.1683	17.8439	-0.02171	615.151	0.0228998	0	5.90075	1		126	96.0476	36.4295	-0.00850673	233.596	0.232902	0	5.41457	1		147	50.1937	22.4727	-0.0224022	635.155	0.0713524	0	5.91985	1		191
									127	111.968	39.6264	-0.00734169	199.928	0.273717	0	6.85276	1		164	111.043	45.9082	-0.0111881	311.084	0.046511	0	4.37228	1		126	115.006	35.6445	-0.0240455	682.645	0.0906999	0	6.6445	1		147	82.9615	32.2561	-0.00756139	206.277	0.125083	0	7.61446	1		192
									127	141.085	51.818	-0.0223054	632.357	0.0703973	0	6.04196	1		164	28.249	24.1048	-0.00996815	275.829	0.102603	0	9.44814	1		127	92.6262	6.75179	-0.0216772	614.204	0.0392994	0	7.72783	1		147	127.053	16.8212	-0.0207255	586.701	0.0219479	0	9.29578	1		192
									128	119.481	40.6293	-0.0205624	581.986	0.0224824	0	7.39518	1		165	134.475	6.46869	-0.0212587	602.109	0.0203817	0	9.41987	1		127	130.233	17.5904	-0.0238196	676.117	0.0830007	0	6.99944	1		148	18.8969	6.47981	-0.0220583	625.217	0.0619197	0	6.5997	1		192
									128	42.4458	5.69179	-0.0225415	639.179	0.344919	0	5.71463	1		165	74.9109	19.743	-0.0114867	319.712	0.169372	0	7.13799	1		127	31.7738	42.744	-0.0223018	632.254	0.0464698	0	5.39833	1		148	143.723	32.5381	-0.0435393	1245.99	0.0831517	0	3.57441	1		193
									128	48.0991	6.5269	-0.0222779	631.563	0.198167	0	5.71463	1		165	54.8348	35.3866	-0.0224517	636.585	0.0583797	0	5.80287	1		127	120.725	46.2922	-0.0206032	583.166	0.0344842	0	5.66215	1		148	101.371	52.9805	-0.0212113	600.74	0.044687	0	5.76157	1		193
									128	38.5619	42.9472	-0.0283585	807.284	0.162202	0	4.03472	1		165	17.6126	7.02001	-0.0132485	370.626	0.271434	0	6.01427	1		127	33.1871	50.7885	-0.0223718	634.277	0.106399	0	3.39221	1		148	86.9822	18.5806	-0.02493	708.204	0.00786576	0	8.22173	1		193
									128	133.105	44.6228	-0.00980827	271.209	0.171469	0	8.98093	1		165	22.8806	10.2717	-0.0121685	339.415	0.326941	0	6.01227	1		128	67.2567	26.2129	-0.0226074	641.084	0.036284	0	6.66604	1		148	71.4603	39.6679	-0.0204966	580.085	0.110486	0	4.64189	1		193
									129	77.0956	5.2157	-0.0208048	588.991	0.0376791	0	8.48052	1		165	8.32479	32.2697	-0.01056	292.934	0.198805	0	5.44656	1		128	117.877	29.6521	-0.02461	698.958	0.119971	0	6.02537	1		148	52.2803	51.6392	-0.0208668	590.783	0.0204576	0	12.0423	1		193
									129	93.5277	17.2773	-0.0113669	316.25	0.0379015	0	7.16303	1		166	64.3933	20.3198	-0.0221282	627.237	0.0448349	0	7.15004	1		129	144.468	7.26878	-0.0236545	671.345	0.0403567	0	6.39453	1		148	81.5121	41.8271	-0.0192853	545.082	0.0692689	0	7.77536	1		193
									129	109.524	19.4421	-0.021207	600.615	0.158341	0	5.11996	1		166	15.2986	29.7619	-0.0241378	685.31	0.0355839	0	3.21361	1		129	8.79254	12.112	-0.027498	782.416	0.0410333	0	5.0318	1		148	7.21537	47.8538	-0.00788823	215.722	0.244067	0	6.07331	1		194
									129	13.4965	33.1348	-0.0109459	304.086	0.0312607	0	10.8233	1		166	82.2863	28.5076	-0.0206752	585.248	0.119778	0	5.58437	1		129	124.275	13.9168	-0.0228574	648.309	0.0872981	0	6.40661	1		149	138.995	7.17126	-0.0290525	827.338	0.0509205	0	5.33888	1		194
									129	102.294	52.1054	-0.0193855	547.977	0.337367	0	4.70716	1		166	77.7969	40.9818	-0.00213325	49.4117	0.308225	0	9.50574	1		129	82.4951	4.66749	-0.0210428	595.871	0.0186742	0	10.3433	1		149	23.4279	35.4611	-0.00388935	100.161	0.368817	0	6.49579	1		195
									130	32.2118	5.59202	-0.0201739	570.76	0.0691896	0	10.0776	1		167	123.543	37.0551	-0.0217314	615.77	0.0153616	0	11.0091	1		129	137.259	24.115	-0.00667552	180.677	0.266122	0	9.58794	1		149	29.8215	36.609	-0.00730941	198.995	0.124271	0	6.49579	1		195
									130	9.78255	12.5752	-0.0105589	292.902	0.0422363	0	6.3659	1		168	17.5404	13.0338	-0.0233031	661.19	0.0439894	0	6.01227	1		129	95.8611	28.1874	-0.0227009	643.788	0.0310042	0	8.24417	1		150	39.9692	33.7466	-0.021301	603.333	0.0199727	0	5.8536	1		196
									130	103.897	17.793	-0.0217992	617.729	0.163725	0	5.86403	1		168	6.44934	37.3831	-0.0112137	311.824	0.126928	0	5.44656	1		130	115.69	10.2464	-0.0207758	588.154	0.0383454	0	9.33706	1		150	87.5851	48.5256	-0.0243967	692.794	0.135522	0	4.25274	1		196
									130	45.9799	40.0891	-0.0204629	579.112	0.104709	0	4.20958	1		168	46.9957	46.0567	-0.0239958	681.207	0.0144414	0	8.68508	1		130	17.1009	16.9752	-0.00809865	221.803	0.203004	0	5.04741	1		150	128.448	51.7384	-0.0229267	650.312	0.0419788	0	8.19775	1		196
									130	68.4	46.2223	-0.0176166	496.857	0.166011	0	4.33471	1		168	22.0766	49.8818	-0.0221246	627.134	0.0257689	0	10.5467	1		130	55.0216	32.2597	-0.0241321	685.147	0.0258294	0	9.27099	1		150	73.6087	8.32559	-0.00633401	170.808	0.223406	0	7.77238	1		196
									132	72.1598	27.9753	-0.0217918	617.516	0.0157838	0	11.9989	1		168	123.929	53.1712	-0.00192119	43.2837	0.329641	0	10.2154	1		130	60.1117	40.0084	-0.0233923	663.767	0.035071	0	9.27099	1		150	42.9458	9.5616	-0.00965374	266.743	0.289286	0	8.00226	1		197
									132	125.628	51.1204	-0.0214039	606.307	0.048116	0	9.37622	1		169	110.356	5.56383	-0.022502	638.04	0.0196884	0	11.8496	1		130	69.8866	48.5765	-0.0226624	642.675	0.0447095	0	11.7082	1		150	47.0222	16.4478	-0.0228772	648.883	0.166843	0	3.86715	1		197
									132	118.698	8.88785	-0.0225433	639.233	0.00987922	0	13.9844	1		169	48.7897	9.85411	-0.0110872	308.169	0.0578428	0	7.94191	1		130	122.002	51.8084	-0.0119972	334.467	0.128643	0	5.66215	1		150	41.6536	20.9426	-0.0225226	638.634	0.211925	0	7.00178	1		198
									132	67.4386	11.9344	-0.0103086	285.667	0.0404584	0	5.50534	1		169	81.2523	23.0198	-0.0343844	981.422	0.0522411	0	5.58437	1		131	112.937	52.7713	0.0053494	-142.354	0.265298	0	9.11607	1		150	117.022	21.5157	-0.00881778	242.585	0.248024	0	5.98452	1		199
									132	111.116	24.3082	-0.0196282	554.99	0.116554	0	5.11996	1		169	64.4687	13.1701	-0.019925	563.566	0.148437	0	7.15004	1		131	43.8261	41.7432	-0.0217857	617.339	0.251033	0	12.0938	1		151	66.6476	11.7829	-0.0220411	624.72	0.0159008	0	6.36898	1		199
									132	32.6629	43.2216	-0.0112586	313.122	0.195479	0	5.90536	1		169	67.2109	27.4964	-0.0119493	333.081	0.0794335	0	7.70998	1		132	88.9739	50.1933	-0.0224692	637.09	0.0258684	0	12.6627	1		151	94.4506	27.4513	-0.0227418	644.97	0.0836441	0	4.44646	1		199
									132	59.0328	50.8732	-0.0207605	587.713	0.0675809	0	8.33863	1		170	125.071	7.01815	-0.0213842	605.736	0.0110626	0	9.41987	1		132	64.2942	6.90289	-0.0226896	643.459	0.260218	0	7.6264	1		152	14.2489	37.0742	-0.0186598	527.004	0.0178195	0	9.31963	1		199
									133	5.02373	25.9344	-0.0228119	646.994	0.0219782	0	5.15335	1		170	125.889	21.3808	-0.00687533	186.451	0.056845	0	14.3859	1		132	37.2144	8.32853	-0.0178639	504.006	0.262199	0	4.0184	1		152	135.905	32.92	-0.0217961	617.64	0.0648634	0	7.82715	1		200
									133	45.1824	30.9859	-0.011707	326.078	0.299926	0	4.04577	1		171	59.3557	51.6994	-0.0215539	610.64	0.0122851	0	9.94391	1		132	99.9223	9.29867	-0.0222845	631.752	0.0185787	0	6.39682	1		152	81.8895	52.4205	-0.0155834	438.101	0.284654	0	6.9	1		200
									133	71.9319	43.7092	-0.0206699	585.094	0.169928	0	4.33471	1		171	41.3795	12.7113	-0.0103279	286.225	0.0804318	0	7.1773	1		132	15.581	35.0596	-0.0237443	673.94	0.225621	0	8.62902	1		152	89.2874	41.8134	-0.0220469	624.887	0.144335	0	3.61627	1		201
									133	99.133	4.8019	-0.00231401	54.6357	0.23755	0	13.6768	1		171	114.936	48.3255	-0.021854	619.311	0.0335553	0	10.2154	1		132	126.241	7.81917	-0.0264881	753.232	0.0895163	0	6.40661	1		153	104.266	19.7247	-0.00948882	261.977	0.107417	0	6.42374	1		201
									133	22.4836	39.166	-0.0233733	663.219	0.0827825	0	7.29711	1		171	53.0202	32.5897	0.00447068	-116.96	0.128318	0	10.0545	1		132	31.1159	48.1021	-0.00873098	240.076	0.101211	0	3.39221	1		153	122.899	20.3888	-0.0208581	590.532	0.0458145	0	5.98452	1		202
									133	50.1753	39.744	-0.00873043	240.061	0.320327	0	4.20958	1		171	12.8372	37.1525	-0.00968677	267.698	0.0921807	0	5.35771	1		133	57.0378	20.8484	-0.0251819	715.485	0.0133656	0	11.5413	1		153	96.1018	50.6505	-0.0295005	840.287	0.232124	0	5.7104	1		202
									133	18.4357	45.5747	-0.0238638	677.394	0.0635996	0	7.57998	1		172	105.059	16.1634	-0.0215065	609.271	0.017208	0	8.91619	1		133	40.0269	11.1986	-0.0158018	444.412	0.311706	0	4.0184	1		153	90.8836	33.1861	-0.021119	598.071	0.15483	0	4.2329	1		203
									134	85.2193	7.64999	-0.00866721	238.234	0.116658	0	6.25045	1		172	43.2349	30.2788	-0.0229107	649.849	0.0108194	0	10.0545	1		133	81.5976	20.2302	-0.0219539	622.199	0.31906	0	5.35005	1		154	57.8947	43.662	-0.01848	521.808	0.024904	0	6.63102	1		203
									134	136.538	37.9837	-0.0209848	594.195	0.0569326	0	8.02507	1		172	84.3281	16.1777	-0.0233907	663.722	0.116066	0	6.89872	1		134	8.84174	44.2365	-0.00817494	224.008	0.125242	0	6.84609	1		154	143.491	10.0506	-0.0215118	609.424	0.0619511	0	5.33888	1		203
									134	33.4348	16.1647	-0.0229754	651.719	0.19775	0	3.82067	1		172	15.294	21.8418	-0.0206368	584.136	0.169806	0	3.36809	1		134	15.6658	43.6882	-0.00973911	269.21	0.078385	0	6.84609	1		154	52.8232	24.8194	-0.0260623	740.928	0.0450463	0	6.3739	1		203
									134	39.9896	15.3221	-0.0123847	345.663	0.22552	0	6.02064	1		173	5.86529	29.3857	-0.0105835	293.61	0.131939	0	8.01181	1		134	139.494	11.2884	-0.0206569	584.717	0.0404247	0	6.39453	1		154	106.39	52.9793	-0.0127441	356.05	0.27173	0	10.5489	1		203
									134	138.161	18.5278	-0.00413539	107.271	0.238462	0	12.6855	1		173	37.2377	6.84961	-0.0110335	306.616	0.0897406	0	7.1773	1		134	69.4609	12.5124	-0.0210764	596.841	0.0637962	0	7.6264	1		155	93.7581	14.2212	-0.0199576	564.51	0.0293868	0	7.33577	1		204
									134	132.807	45.0884	-0.0238862	678.041	0.156902	0	5.11592	1		173	75.8428	7.05202	-0.0224014	635.132	0.216183	0	5.8748	1		134	84.2903	15.425	-0.0216645	613.836	0.186215	0	3.45553	1		155	77.1872	18.5098	-0.022019	624.08	0.0283455	0	5.39414	1		204
									135	129.148	27.4545	-0.0212991	603.277	0.0636729	0	12.6855	1		174	84.9729	6.1193	-0.0234464	665.329	0.314174	0	5.92472	1		134	115.179	42.429	-0.0233642	662.957	0.124625	0	5.90862	1		155	33.6961	52.3441	-0.0222124	629.669	0.0366737	0	8.22715	1		204
									135	28.5509	35.1119	-0.0223578	633.873	0.0465347	0	7.29711	1		174	50.971	46.3535	-0.0111441	309.813	0.0358389	0	9.7559	1		134	91.9497	13.3397	-0.0089091	245.224	0.253629	0	3.05291	1		155	69.185	17.6246	-0.00945383	260.966	0.223335	0	6.36898	1		205
									135	23.7178	11.3974	-0.019981	565.185	0.331519	0	5.03466	1		175	31.2787	22.2049	-0.0214656	608.087	0.00982253	0	11.2779	1		135	134.759	37.896	-0.0221263	627.182	0.0550747	0	11.0751	1		155	45.8089	34.1494	-0.0213205	603.897	0.0195588	0	5.8536	1		205
									136	52.0207	27.2937	-0.0168747	475.417	0.123048	0	7.2616	1		175	65.845	23.9046	-0.0226076	641.091	0.0157686	0	7.98919	1		135	50.7098	5.2361	-0.0068474	185.644	0.244269	0	5.60112	1		155	142.341	38.4697	-0.0201009	568.649	0.0258495	0	8.49846	1		206
									136	42.2977	33.8226	-0.00886613	243.982	0.167697	0	4.04577	1		175	75.3586	26.3255	-0.0214739	608.329	0.0401355	0	9.70292	1		135	38.7835	24.3696	-0.0132256	369.965	0.0680662	0	4.92926	1		155	144.083	47.8352	-0.021411	606.511	0.0165704	0	9.52604	1		206
									136	136.16	48.9517	-0.021336	604.344	0.250194	0	5.11592	1		175	13.4935	31.8352	-0.011902	331.715	0.0966806	0	5.35771	1		135	77.9089	24.1053	-0.0232132	658.591	0.136871	0	5.35005	1		155	53.962	53.2335	-0.0072239	196.524	0.233735	0	5.93446	1		206
									137	84.4591	13.854	-0.0115224	320.745	0.104317	0	6.25045	1		175	24.6009	39.553	-0.0226386	641.987	0.0193963	0	12.0061	1		135	92.167	30.0583	-0.0206842	585.508	0.145771	0	4.55677	1		156	61.3	34.0278	-0.021178	599.777	0.0386355	0	8.0099	1		207
									137	55.6931	21.0291	-0.0131856	368.809	0.247551	0	6.58664	1		176	113.891	14.9415	-0.0216818	614.336	0.0126561	0	8.91619	1		135	58.8251	52.4139	-0.0217195	615.427	0.128472	0	4.60651	1		156	76.9207	43.6402	-0.0224681	637.059	0.0205979	0	9.22422	1		207
									137	10.1339	26.6004	-0.0108149	300.3	0.180706	0	5.15335	1		176	113.132	25.6975	-0.0245378	696.869	0.013372	0	9.41266	1		136	101.504	48.3679	-0.0183907	519.228	0.173646	0	9.60565	1		156	94.9081	31.8741	-0.0185625	524.194	0.158082	0	4.2329	1		208
									137	66.1687	46.559	-0.0220686	625.514	0.0205561	0	6.42932	1		176	80.7527	10.2778	-0.0322915	920.942	0.130151	0	5.8748	1		136	24.4016	13.3862	-0.0223654	634.092	0.257225	0	5.43866	1		156	131.312	53.491	-0.00840303	230.599	0.161523	0	11.2258	1		208
									137	85.949	23.2181	-0.00598015	160.581	0.139126	0	3.74727	1		176	128.881	17.2465	-0.00337557	85.313	0.166375	0	10.7643	1		136	110.495	25.0208	-0.0215664	611.001	0.0178874	0	11.1434	1		157	34.08	15.4504	-0.0200716	567.804	0.0262505	0	12.1233	1		208
									138	45.9399	16.2396	-0.0236085	670.016	0.0397438	0	6.02064	1		176	65.8669	36.9308	-0.0205744	582.335	0.201335	0	5.37371	1		136	45.3884	27.0494	-0.0104546	289.888	0.143048	0	7.12787	1		157	89.3492	38.1977	-0.0207289	586.799	0.0924517	0	3.61627	1		209
									138	62.1636	22.2608	-0.0205591	581.891	0.0442602	0	6.57231	1		176	66.5997	13.2061	-0.0111974	311.352	0.239309	0	9.20974	1		136	28.837	29.6528	-0.0242875	689.638	0.0539185	0	10.742	1		157	101.717	41.189	-0.0229508	651.008	0.00916682	0	9.03785	1		209
									138	17.0705	24.1791	-0.0226848	643.32	0.0154466	0	7.34714	1		177	109.108	51.4433	-0.0211138	597.922	0.0156567	0	3.32271	1		136	60.9498	35.0891	-0.0212014	600.453	0.0462675	0	5.383	1		157	20.5371	46.0682	-0.02247	637.115	0.135369	0	6.02483	1		209
									138	95.3632	32.4749	-0.0116225	323.637	0.353808	0	6.34098	1		177	52.108	19.0717	-0.0116803	325.308	0.200266	0	7.86365	1		136	101.672	34.9606	-0.0222088	629.565	0.122941	0	6.69359	1		157	41.9119	51.9137	-0.0238506	677.011	0.0202298	0	8.22715	1		209
									138	7.73424	42.8628	-0.0215129	609.457	0.0309181	0	7.52069	1		177	138.721	49.6784	-0.00394675	101.819	0.136163	0	9.64239	1		136	140.27	47.5024	-0.022714	644.166	0.0750761	0	11.0751	1		157	102.89	13.4502	-0.0223147	632.626	0.0330747	0	6.42374	1		210
									138	70.416	12.099	-0.0250462	711.561	0.167434	0	6.11707	1		178	44.9821	4.9973	-0.021177	599.748	0.0742742	0	5.14166	1		137	24.2922	6.61231	-0.0422859	1209.77	0.0697983	0	6.77481	1		157	59.1941	24.6241	-0.0219093	620.912	0.0781195	0	6.3739	1		210
									138	112.954	10.9037	-0.00366588	93.7027	0.249358	0	11.5641	1		178	141.352	10.0941	-0.0230178	652.944	0.103102	0	5.95972	1		137	94.4633	5.96427	-0.0114269	317.984	0.11472	0	6.39682	1		157	66.0962	25.1018	-0.0101203	280.226	0.154323	0	6.91863	1		210
									138	73.0486	17.6206	-0.0242534	688.653	0.214525	0	6.11707	1		178	101.157	35.2178	-0.012069	336.541	0.0970416	0	5.66124	1		137	10.0868	20.6675	-0.0218598	619.481	0.0185709	0	8.9569	1		157	29.46	40.0067	-0.0212939	603.126	0.247456	0	5.03656	1		210
									139	115.943	22.0751	-0.0223157	632.655	0.0148334	0	7.55385	1		178	72.6961	46.4089	-0.0217531	616.398	0.172068	0	4.79959	1		138	107.083	12.1787	-0.0205415	581.383	0.0233938	0	9.28339	1		158	131.813	31.9363	-0.00486753	128.429	0.276185	0	12.3904	1		211
									139	71.7911	28.7805	-0.0106237	294.774	0.053781	0	11.2305	1		179	61.2523	5.70776	-0.0214777	608.438	0.0103803	0	9.20974	1		138	96.7049	30.4733	-0.0214585	607.884	0.192706	0	4.55677	1		158	65.5912	40.7912	-0.0222215	629.932	0.0803663	0	6.57907	1		212
									139	89.0992	33.4601	-0.0250387	711.346	0.0338152	0	6.34098	1		179	141.219	16.3081	-0.011301	314.346	0.308292	0	6.21541	1		138	20.0975	53.4191	-0.0197517	558.559	0.0948189	0	10.6925	1		159	105.814	31.5727	-0.0194361	549.438	0.135407	0	3.51618	1		212
									140	59.7248	11.0507	-0.00788266	215.561	0.258097	0	4.31077	1		179	59.9304	42.4923	-0.0206236	583.756	0.211164	0	8.13469	1		138	94.7413	14.5755	-0.0190494	538.264	0.0537552	0	3.05291	1		159	52.4784	47.4875	-0.0100682	278.721	0.048129	0	5.93446	1		212
									140	77.5864	13.127	-0.0235581	668.557	0.162252	0	6.38619	1		179	67.3182	31.7568	-0.00992047	274.451	0.363144	0	5.37371	1		138	95.7493	40.6772	-0.0222656	631.207	0.106442	0	8.23115	1		159	67.753	52.4846	-0.0211273	598.311	0.0390013	0	11.8915	1		212
									140	88.2935	41.3574	-0.0174428	491.835	0.197587	0	7.93827	1		180	45.3262	23.0522	-0.0213454	604.614	0.0189775	0	7.86365	1		139	116.342	11.5181	-0.0213399	604.457	0.0280378	0	7.91145	1		159	26.4398	44.8612	-0.0235703	668.911	0.220265	0	5.23581	1		213
									140	73.7143	50.571	-0.0300591	856.429	0.0154513	0	8.11974	1		180	129.002	47.4169	-0.0127027	354.855	0.108728	0	6.10717	1		139	87.3484	13.816	-0.0216368	613.035	0.0180383	0	3.45553	1		160	30.0125	35.0006	-0.0195439	552.554	0.275845	0	5.03656	1		213
									140	102.647	50.7743	-0.0197346	558.066	0.0531784	0	3.49452	1		180	114.267	35.0416	-0.0225129	638.353	0.0131491	0	9.41266	1		139	121.349	22.4986	-0.0229463	650.878	0.0281746	0	4.95476	1		160	22.05	13.9495	-0.0253991	721.761	0.0393944	0	7.8019	1		214
									141	99.8259	6.21751	-0.00959161	264.947	0.0285291	0	13.9398	1		180	135.575	25.6769	-0.0104772	290.539	0.142772	0	6.23401	1		139	35.8097	37.8242	-0.023801	675.578	0.0644541	0	6.61223	1		160	82.0364	20.8725	-0.0101103	279.937	0.146413	0	5.39414	1		214
									142	142.638	33.6994	-0.0217991	617.725	0.0177196	0	18.822	1		181	18.3999	4.64274	-0.0219085	620.889	0.0203617	0	10.47	1		139	42.4151	37.5237	-0.0218386	618.867	0.101688	0	6.61223	1		160	22.9031	6.19437	-0.0230184	652.962	0.0853426	0	7.8019	1		215
									142	106.592	37.3489	-0.0128028	357.747	0.0929635	0	6.52308	1		181	138.789	4.71396	-0.0211299	598.387	0.149683	0	5.95972	1		139	74.6312	41.204	-0.0254598	723.514	0.021525	0	8.41342	1		160	58.8242	7.58558	-0.00386659	99.5029	0.230398	0	14.4266	1		215
									142	130.638	50.2544	-0.0207055	586.124	0.0158756	0	7.04365	1		182	40.072	35.6787	-0.0215221	609.722	0.0138491	0	12.6188	1		139	62.9141	50.2925	-0.023715	673.094	0.11055	0	4.60651	1		161	94.5629	22.5274	-0.0214995	609.067	0.0178252	0	5.17917	1		216
									142	122.932	19.2111	-0.00434057	113.2	0.32841	0	7.55385	1		182	125.374	14.3131	-0.0211486	598.929	0.0138086	0	9.25985	1		140	42.9745	14.8764	-0.0217238	615.551	0.0382547	0	10.0426	1		161	6.7034	26.0088	-0.0113504	315.775	0.120248	0	4.26059	1		216
									142	29.2552	32.8648	-0.00438818	114.576	0.202266	0	6.34649	1		182	130.544	21.9951	-0.0113009	314.345	0.202927	0	6.23401	1		140	19.4273	37.7758	-0.0225809	640.319	0.0146866	0	8.73935	1		161	113.008	22.0255	-0.0186498	526.715	0.223981	0	9.36427	1		216
									142	45.2861	50.277	-0.0210198	595.206	0.127543	0	3.492	1		182	50.0225	6.01306	-0.00900444	247.979	0.231957	0	5.14166	1		140	40.1702	51.5223	-0.0222612	631.079	0.0186612	0	8.5169	1		161	7.63744	47.584	-0.0309345	881.726	0.0941884	0	12.9884	1		217
									143	21.3376	15.9581	-0.0224445	636.379	0.187252	0	5.63457	1		182	105.801	51.1227	-0.00326965	82.252	0.176624	0	3.32271	1		141	48.2556	6.33457	-0.0242561	688.729	0.101156	0	6.27564	1		162	134.159	7.66827	-0.0218738	619.884	0.01429	0	10.0962	1		217
									143	9.44861	29.2385	-0.0301186	858.147	0.0232395	0	9.14833	1		183	93.0608	24.5753	-0.0214564	607.823	0.00768085	0	12.4822	1		141	29.6601	11.1059	-0.023558	668.557	0.154554	0	5.73157	1		162	104.437	28.3375	-0.0193843	547.943	0.144508	0	3.51618	1		217
									143	13.3785	47.8331	-0.0212704	602.448	0.00937301	0	7.52069	1		183	103.282	13.1437	-0.0223515	633.689	0.0264139	0	3.67146	1		141	27.9926	17.4708	-0.0191746	541.881	0.37004	0	5.43866	1		162	143.506	14.5607	-0.00994062	275.033	0.0610452	0	10.146	1		218
									143	60.9047	5.09262	-0.0214758	608.384	0.0200318	0	6.0738	1		183	60.5849	15.1944	-0.0101338	280.616	0.0434019	0	9.51007	1		141	125.651	36.5599	-0.0212219	601.045	0.242802	0	4.47691	1		162	94.9254	35.226	-0.00596133	160.038	0.161163	0	6.31858	1		218
									143	123.864	32.3641	-0.0207043	586.088	0.123265	0	8.78197	1		183	127.321	40.1619	-0.0108048	300.007	0.0997577	0	5.56937	1		141	63.5158	30.3571	-0.0205022	580.247	0.291453	0	5.383	1		163	9.99076	9.80012	-0.0220777	625.777	0.0143499	0	12.7531	1		218
									143	7.13416	18.6583	-0.0217866	617.366	0.11493	0	7.02766	1		184	37.3002	18.047	-0.0202232	572.185	0.158123	0	6.14348	1		141	108.391	36.2625	-0.0154915	435.447	0.208757	0	5.57801	1		163	138.922	52.8681	-0.00982205	271.607	0.207337	0	14.1309	1		219
									143	107.683	43.78	-0.0206702	585.102	0.10211	0	4.14056	1		185	17.2641	42.0298	-0.0115574	321.755	0.0250618	0	9.62367	1		142	6.55896	6.91019	-0.0243248	690.715	0.0144702	0	11.6652	1		163	26.5484	28.7434	-0.0225495	639.412	0.0381161	0	7.15202	1		220
									143	115.248	45.3715	-0.02044	578.451	0.149578	0	3.97792	1		185	38.574	10.0966	-0.0232061	658.388	0.169085	0	6.10513	1		142	15.9201	13.8705	-0.0269912	767.77	0.0538018	0	3.96737	1		163	62.0484	29.1235	-0.021884	620.179	0.231328	0	5.95553	1		220
									144	130.736	8.3075	-0.0228424	647.875	0.221964	0	6.15078	1		186	26.9454	10.6923	0.00268173	-65.2622	0.233818	0	10.47	1		142	40.5603	4.91124	-0.0207176	586.471	0.0489991	0	5.78502	1		163	85.8867	50.1858	-0.0231361	656.364	0.174391	0	12.3273	1		220
									144	67.4049	45.4601	-0.00555473	148.288	0.265461	0	8.11974	1		186	42.4987	14.7731	-0.0196294	555.024	0.360387	0	6.10513	1		142	50.8288	22.9359	-0.0257321	731.384	0.0166603	0	5.95576	1		164	92.214	6.68106	-0.0190748	538.997	0.164051	0	4.05778	1		221
									145	34.0549	17.576	-0.0231425	656.549	0.0315997	0	6.3716	1		187	109.371	10.688	-0.0115588	321.796	0.137427	0	6.56545	1		142	101.714	23.4209	-0.0213727	605.404	0.0768774	0	5.33297	1		164	18.2481	22.9733	-0.0229009	649.566	0.0189828	0	9.79205	1		221
									145	24.4031	11.2304	-0.022682	643.24	0.149125	0	5.63457	1		187	54.6895	27.6256	-0.0117637	327.716	0.250175	0	3.55168	1		142	137.863	25.2085	-0.0189884	536.502	0.23089	0	16.6729	1		164	134.918	19.962	-0.0218343	618.742	0.171319	0	5.89929	1		221
									145	134.894	12.8404	-0.0235816	669.239	0.198453	0	6.15078	1		187	55.6632	34.3346	-0.0232624	660.012	0.0363939	0	6.26821	1		143	127.728	8.68847	-0.0252717	718.078	0.0846242	0	11.7315	1		164	75.2606	22.7431	-0.00769907	210.256	0.0895454	0	7.02928	1		221
									145	62.739	14.1325	-0.0114247	317.922	0.0387753	0	4.31077	1		187	102.55	50.1714	-0.0105455	292.514	0.0718327	0	3.38731	1		143	74.5072	5.67288	-0.0216732	614.089	0.0568408	0	15.2054	1		164	24.1586	40.1484	-0.00955985	264.03	0.105591	0	5.23581	1		222
									146	28.6167	26.5505	-0.012673	353.997	0.220597	0	6.34649	1		188	117.627	19.2493	-0.0209301	592.614	0.0240908	0	7.80321	1		143	114.159	19.1222	-0.017392	490.367	0.335174	0	7.04535	1		165	74.8501	33.6555	-0.0265313	754.48	0.0255014	0	6.91655	1		222
									146	97.5206	30.2934	-0.0377187	1077.78	0.0588707	0	3.45767	1		188	125.424	19.5691	-0.0118935	331.47	0.256737	0	7.57823	1		143	20.5385	29.1074	-0.0212414	601.611	0.0399988	0	4.80796	1		165	139.893	31.943	-0.00663223	179.426	0.320051	0	6.91858	1		222
									146	84.5559	36.0205	-0.0205256	580.924	0.0549839	0	10.4044	1		188	92.371	51.9544	-0.0231328	656.268	0.0552042	0	6.67651	1		144	93.7818	44.6426	-0.0217797	617.164	0.0243627	0	13.209	1		165	48.3533	33.8748	-0.0129805	362.883	0.06513	0	12.9691	1		223
									146	117.239	26.5994	-0.0103701	287.446	0.131418	0	6.89985	1		189	81.9047	27.047	-0.0218776	619.995	0.185378	0	5.51833	1		144	100.082	13.9192	-0.021847	619.111	0.0712549	0	6.5944	1		165	81.8656	38.5328	-0.0105476	292.574	0.157069	0	8.54439	1		224
									147	62.572	38.2464	-0.022796	646.535	0.0346318	0	6.4735	1		189	95.7751	30.3328	-0.0198547	561.536	0.130239	0	11.9365	1		144	117.339	25.4088	-0.0225703	640.012	0.180521	0	4.95476	1		165	4.56605	22.3231	-0.0103726	287.518	0.2951	0	4.26059	1		224
									147	55.7157	8.68146	-0.0104442	289.586	0.119635	0	6.30922	1		189	8.55341	37.9385	-0.021735	615.873	0.0296363	0	6.90875	1		144	11.0361	32.8114	-0.0303412	864.579	0.0724856	0	5.50349	1		165	68.5761	47.8301	-0.0100244	277.455	0.0891393	0	11.4086	1		224
									147	83.036	25.7277	-0.0209035	591.843	0.0293971	0	4.95752	1		189	87.0674	44.2687	-0.021647	613.331	0.0258219	0	9.33794	1		144	9.66797	41.0895	-0.0206701	585.099	0.132536	0	3.40804	1		166	62.9209	8.00216	-0.0227442	645.039	0.0804549	0	5.53554	1		225
									147	30.9578	41.3011	-0.0114276	318.004	0.0413456	0	8.60642	1		189	132.975	28.0078	-0.00535408	142.489	0.108291	0	10.4872	1		144	54.2309	46.0246	-0.0222765	631.523	0.0364863	0	7.34515	1		166	119.586	15.3608	-0.0235412	668.069	0.227086	0	5.71313	1		226
									147	99.7704	11.4252	-0.00830409	227.74	0.25703	0	4.05432	1		190	15.9831	23.8672	-0.0197504	558.523	0.12105	0	4.73695	1		144	121.34	46.7635	-0.0214881	608.739	0.0401488	0	6.80654	1		166	89.3866	22.6995	-0.0211059	597.695	0.0272878	0	5.17917	1		227
									147	112.179	42.8408	-0.0176469	497.734	0.19778	0	3.21061	1		190	123.571	32.6493	-0.0125475	350.368	0.0216511	0	8.20883	1		144	102.932	35.1163	-0.0213217	603.929	0.177044	0	5.57801	1		166	58.5359	42.4126	-0.0214348	607.199	0.0275627	0	7.8748	1		227
									148	120.418	9.42906	-0.0284745	810.634	0.0152095	0	10.3785	1		190	53.0013	24.5008	0.00634643	-171.166	0.307172	0	3.55168	1		144	64.9111	43.7877	-0.0212416	601.615	0.282475	0	5.88915	1		166	27.708	48.0653	-0.0234233	664.664	0.0807933	0	8.67613	1		227
									148	85.7466	50.3233	-0.0218374	618.834	0.0394184	0	7.91048	1		190	79.0224	33.8005	-0.0106941	296.807	0.221249	0	7.34277	1		145	19.3427	6.35932	-0.0223068	632.398	0.0401551	0	8.25427	1		166	123.217	9.98805	-0.0224999	637.978	0.195518	0	3.28845	1		227
									148	94.8397	17.2162	-0.0220152	623.972	0.0400861	0	7.60579	1		191	55.5319	46.1931	-0.0246343	699.658	0.18837	0	5.63428	1		145	35.9788	44.1082	-0.0225777	640.228	0.018598	0	8.5169	1		167	131.178	40.7781	-0.0233897	663.691	0.0960434	0	9.56786	1		228
									148	140.064	27.6913	-0.00773101	211.179	0.199712	0	12.678	1		191	85.4623	12.0418	-0.0221321	627.35	0.0202059	0	11.3062	1		146	135.18	41.715	-0.022359	633.907	0.0317758	0	5.43508	1		167	47.8771	16.0782	-0.0218268	618.528	0.011727	0	7.39876	1		229
									148	120.063	45.9566	-0.0224108	635.404	0.0413949	0	4.85014	1		191	76.8971	24.7283	-0.0243813	692.349	0.185504	0	5.51833	1		146	5.38989	49.3711	-0.0234384	665.099	0.211254	0	6.13655	1		167	96.1541	5.71105	-0.0197914	559.705	0.110309	0	4.05778	1		230
									148	96.999	45.5527	-0.0105565	292.832	0.0519101	0	9.63815	1		191	76.1134	18.4001	-0.022291	631.941	0.122585	0	6.37656	1		146	54.3202	8.87999	-0.01096	304.491	0.222567	0	3.92803	1		167	61.271	35.0281	-0.0155153	436.132	0.235149	0	5.95553	1		230
									149	56.404	40.2116	-0.0230239	653.122	0.0355024	0	3.586	1		191	56.1005	40.5876	-0.0229825	651.924	0.26355	0	5.63428	1		146	44.889	23.3708	-0.0102984	285.373	0.203842	0	5.95576	1		167	68.1107	35.2108	-0.0223142	632.613	0.048506	0	6.84219	1		230
									149	46.8208	5.123	-0.0210143	595.046	0.0202557	0	7.2161	1		191	78.0592	48.856	-0.0213102	603.597	0.0284317	0	9.2316	1		146	88.2492	24.5874	-0.0228183	647.179	0.0692248	0	4.94228	1		167	140.546	38.8308	-0.0233532	662.636	0.0191599	0	6.91858	1		230
									149	111.495	15.8298	-0.0111912	311.174	0.0901937	0	7.64468	1		192	18.2937	34.5981	-0.00872232	239.826	0.122635	0	10.2972	1		146	121.269	35.6436	-0.0209709	593.791	0.0265635	0	4.47691	1		167	50.9579	52.7941	-0.0218333	618.715	0.0516921	0	5.62382	1		230
									150	33.5825	11.2219	-0.0227402	644.922	0.02756	0	4.86691	1		192	62.8637	38.6737	-0.0212862	602.903	0.107443	0	6.50241	1		146	23.2177	36.8059	-0.0114603	318.951	0.138835	0	8.1514	1		168	139.809	16.6635	-0.0226077	641.093	0.0772181	0	5.89929	1		231
									150	79.3731	14.7015	-0.0129682	362.527	0.152572	0	6.97854	1		193	43.3686	11.4224	-0.0227045	643.892	0.0172624	0	16.243	1		146	62.5067	49.1637	-0.027269	775.798	0.249574	0	5.88915	1		168	17.0906	41.3029	-0.00645785	174.387	0.138255	0	7.16161	1		231
									150	20.3229	28.8071	-0.0224378	636.183	0.0199953	0	6.48089	1		193	98.7889	50.1143	-0.0202523	573.026	0.0332348	0	4.54957	1		147	44.9217	8.71175	-0.0190333	537.8	0.0623382	0	5.78502	1		169	68.4564	7.98875	-0.0219464	621.983	0.0885635	0	5.53554	1		231
									150	41.3071	36.4482	-0.0105022	291.263	0.05038	0	5.27824	1		193	7.796	14.7322	-0.00746311	203.437	0.255842	0	7.47081	1		148	58.9766	24.7363	-0.0219993	623.512	0.0380223	0	3.33023	1		169	8.63168	4.87903	-0.00976029	269.822	0.100596	0	10.2725	1		232
									150	77.8924	51.2649	-0.0204344	578.287	0.0279267	0	7.91048	1		193	15.6746	19.1404	-0.020301	574.435	0.145536	0	4.73695	1		148	105.873	10.7652	-0.0208807	591.185	0.126015	0	6.44776	1		169	65.3423	16.8735	-0.0218678	619.711	0.0101305	0	9.19589	1		232
									150	62.4887	19.1687	-0.00369173	94.4496	0.322505	0	5.04242	1		193	64.5926	45.5234	-0.0236851	672.228	0.109153	0	6.0255	1		148	16.3904	31.5383	-0.0242559	688.723	0.210969	0	4.80796	1		170	136.235	9.20218	-0.0229573	651.197	0.0284001	0	8.27278	1		232
									150	11.3178	22.4157	-0.0201718	570.7	0.0386796	0	4.57018	1		194	102.516	16.2536	-0.0204355	578.319	0.146705	0	13.6075	1		148	7.00559	43.217	-0.0227056	643.922	0.16726	0	3.40804	1		170	17.5937	9.89974	-0.0210041	594.752	0.0749749	0	6.75386	1		233
									151	102.561	8.48426	-0.00932931	257.367	0.170915	0	3.45946	1		194	58.7278	27.1603	-0.0215994	611.956	0.0165266	0	6.31387	1		148	46.9112	46.6357	-0.0107839	299.403	0.118385	0	7.34515	1		170	114.537	18.0348	-0.0245079	696.006	0.0592782	0	5.71313	1		233
									151	119.384	20.0415	-0.0215068	609.279	0.179483	0	6.89985	1		194	5.19852	31.899	-0.022493	637.779	0.0210142	0	6.90875	1		148	10.4946	52.7769	-0.0211904	600.137	0.152246	0	6.13655	1		170	32.2862	36.8029	-0.0201247	569.339	0.0407738	0	11.452	1		234
									151	82.9925	20.7704	-0.00987881	273.247	0.250675	0	4.45176	1		195	131.866	50.0495	-0.00559175	149.357	0.1386	0	13.1318	1		149	107.089	50.5478	-0.0209738	593.875	0.0323719	0	4.13815	1		171	106.567	7.42888	-0.0194203	548.984	0.0542668	0	10.1478	1		234
									152	105.341	40.7252	-0.0111623	310.339	0.163225	0	5.72529	1		195	136.678	10.4422	-0.0105588	292.898	0.130848	0	4.93967	1		149	87.1832	5.87188	-0.0174865	493.098	0.224725	0	9.01405	1		171	125.6	7.72218	-0.0203514	575.889	0.0185556	0	3.28845	1		234
									152	97.8517	32.0695	-0.0210177	595.146	0.191296	0	3.93645	1		195	102.147	38.3262	-0.0205142	580.596	0.0509068	0	3.43297	1		150	61.7114	15.7439	-0.0171317	482.845	0.231172	0	4.17269	1		171	111.763	36.6188	-0.023021	653.036	0.0738507	0	6.00921	1		235
									153	59.7154	11.0462	-0.0215959	611.855	0.0158347	0	7.19922	1		195	122.55	40.7944	-0.0109403	303.921	0.0438244	0	8.20883	1		150	36.6695	18.861	-0.022057	625.18	0.0949115	0	6.25077	1		171	133.167	50.7699	-0.0251753	715.294	0.0439478	0	10.1879	1		235
									153	130.214	50.8614	-0.0213898	605.898	0.0149583	0	11.274	1		196	9.2128	7.39692	-0.0222773	631.545	0.0225997	0	6.2578	1		150	118.829	22.6279	-0.0230099	652.718	0.0541583	0	3.0858	1		171	27.2177	8.07974	-0.00959269	264.979	0.156726	0	6.86763	1		235
									153	12.2108	6.14915	-0.0106015	294.132	0.204291	0	7.37997	1		196	23.6832	5.88594	-0.00959296	264.986	0.0424316	0	14.5491	1		150	89.3126	29.4139	-0.0198624	561.758	0.276287	0	4.94228	1		172	54.0002	20.2314	-0.0233044	661.226	0.183059	0	7.39876	1		235
									154	53.6442	46.524	-0.0118527	330.29	0.0495811	0	3.59177	1		196	69.1695	51.3448	-0.0205147	580.608	0.0563615	0	7.4052	1		150	127.876	30.6121	-0.010401	288.339	0.0802325	0	8.25034	1		172	105.829	37.5658	-0.0220885	626.091	0.132417	0	5.44657	1		236
									154	72.7662	12.4543	-0.0105263	291.957	0.0916074	0	6.97854	1		196	29.5259	52.4829	-0.029617	843.652	0.0764078	0	8.37163	1		150	26.1151	52.558	-0.0223097	632.483	0.0351431	0	12.9881	1		172	88.2708	39.5036	-0.0209439	593.013	0.119624	0	3.49955	1		237
									154	49.3978	15.5274	-0.0217411	616.05	0.0151321	0	5.29456	1		197	66.6969	9.68358	-0.0210148	595.06	0.021182	0	7.07767	1		150	10.4308	25.2306	-0.0232178	658.724	0.0381977	0	5.37922	1		173	90.4549	5.43567	-0.0217425	616.091	0.0167312	0	9.2372	1		237
									154	14.9185	25.2302	-0.0111219	309.171	0.229565	0	4.57018	1		197	113.124	48.7774	-0.00954573	263.622	0.0580446	0	12.3518	1		151	50.2745	17.3824	-0.027922	794.668	0.0286416	0	3.32106	1		173	43.0585	12.362	-0.00778012	212.598	0.0610613	0	9.59478	1		237
									154	120.028	29.5175	-0.0205369	581.25	0.020557	0	8.92394	1		197	89.5094	51.2697	-0.011016	306.111	0.23376	0	9.35118	1		151	98.6093	21.6928	-0.0215605	610.83	0.309994	0	3.89462	1		173	53.738	44.758	-0.0210295	595.485	0.0183603	0	9.99417	1		237
									154	92.4367	51.0596	-0.024837	705.517	0.0194015	0	7.76486	1		197	58.8273	43.7717	-0.0211218	598.154	0.0262834	0	6.0255	1		151	66.1155	43.2297	-0.0103354	286.442	0.1779	0	6.94512	1		173	89.8861	14.6554	-0.011029	306.485	0.112931	0	5.5633	1		238
									155	37.3568	8.14923	-0.021292	603.071	0.170416	0	4.86691	1		198	137.492	5.57011	-0.0105402	292.359	0.145627	0	4.93967	1		151	130.268	44.0421	-0.0215562	610.708	0.126064	0	5.3947	1		173	116.056	11.0246	-0.0110765	307.858	0.123283	0	7.17286	1		238
									155	52.7651	9.16922	-0.0115828	322.49	0.180117	0	7.19487	1		198	20.1806	39.074	-0.0223934	634.902	0.0213709	0	7.37313	1		152	111.891	8.44941	-0.021373	605.412	0.0436183	0	6.44776	1		174	22.9587	43.4469	-0.0119935	334.359	0.0857531	0	9.31773	1		238
									155	106.948	9.64914	-0.0202674	573.463	0.030142	0	3.4349	1		198	37.8564	51.6545	-0.0205922	582.847	0.0371352	0	8.37163	1		152	98.2299	12.0637	-0.0206658	584.975	0.374135	0	6.07278	1		174	41.8068	21.8748	-0.0215791	611.37	0.0351473	0	5.77648	1		239
									155	10.2105	17.9052	-0.0223602	633.94	0.102271	0	4.64438	1		199	47.8195	18.979	-0.0214611	607.959	0.0105275	0	11.0233	1		152	89.7635	46.9403	-0.0262392	746.038	0.0298109	0	5.52393	1		175	16.7141	36.5313	-0.0215794	611.376	0.0469559	0	7.82327	1		239
									155	79.7313	23.8007	-0.0200985	568.58	0.0516701	0	4.45176	1		199	112.591	25.4	-0.00446035	116.662	0.0826665	0	8.92754	1		152	112.671	18.7373	-0.0267865	761.856	0.057883	0	7.28438	1		175	64.5137	45.4196	-0.0213299	604.168	0.0170038	0	3.0752	1		239
									155	64.8016	24.7006	-0.0103446	286.707	0.0529378	0	4.71718	1		199	140.819	34.0731	-0.00718045	195.269	0.266706	0	13.0677	1		152	60.3147	19.6759	-0.0177046	499.4	0.190141	0	4.17269	1		175	115.397	49.3824	-0.00701999	190.631	0.370579	0	3.75477	1		239
									155	103.825	31.0054	-0.0387058	1106.3	0.109527	0	6.06784	1		199	4.7558	11.7896	-0.00998856	276.419	0.231129	0	6.2578	1		153	27.7925	9.73158	-0.0296084	843.404	0.06481	0	7.62908	1		176	57.3371	29.6246	-0.0144503	405.356	0.224928	0	9.96829	1		239
									155	64.1794	37.0712	-0.0128941	360.385	0.0768784	0	7.00855	1		200	77.7981	21.4767	-0.0230186	652.969	0.0106076	0	7.92195	1		153	99.1983	31.5006	-0.0203799	576.712	0.0726681	0	7.67804	1		176	84.0294	34.7811	-0.0226589	642.572	0.0979176	0	5.12255	1		240
									155	77.334	38.2285	-0.0090858	250.33	0.256498	0	4.45584	1		200	92.3085	27.5531	-0.0218948	620.492	0.0135808	0	11.8883	1		153	136.061	42.2964	-0.0220909	626.16	0.253742	0	5.40751	1		176	100.436	36.7999	-0.0123791	345.502	0.0804683	0	5.44657	1		241
									155	144.017	41.2194	-0.0101906	282.257	0.0645925	0	16.837	1		200	66.1137	16.7372	-0.0111021	308.598	0.173363	0	6.66451	1		154	135.361	36.9344	-0.0209039	591.856	0.226573	0	5.40751	1		176	80.3194	41.9423	-0.0192013	542.653	0.285114	0	5.14738	1		242
									155	41.7161	41.7106	-0.0033669	85.0625	0.173621	0	5.27824	1		200	28.4409	34.0542	-0.0115545	321.673	0.050309	0	9.66592	1		154	10.0163	53.0245	-0.0220744	625.682	0.0276833	0	16.1056	1		176	38.2878	39.8731	-0.00372428	95.3902	0.240255	0	8.07196	1		242
									155	65.8529	43.877	-0.0143045	401.144	0.143584	0	7.00855	1		200	18.9732	46.3476	-0.0162526	457.441	0.111942	0	7.37313	1		154	72.6026	53.0062	-0.0206803	585.395	0.221715	0	11.7329	1		177	121.276	26.1732	-0.0110697	307.663	0.085338	0	10.1028	1		242
									156	14.4877	50.1092	-0.0216912	614.609	0.0296058	0	13.0857	1		200	37.2507	22.1116	-0.0103061	285.596	0.274319	0	5.23966	1		155	7.1308	29.4787	-0.0237197	673.228	0.127982	0	5.37922	1		177	140.189	4.89256	-0.018256	515.336	0.172807	0	14.8341	1		242
									156	24.6908	12.4737	-0.0215459	610.409	0.128396	0	6.98572	1		201	92.8166	6.10155	-0.00500826	132.495	0.23841	0	7.51915	1		155	53.6814	39.2977	-0.019095	539.581	0.204011	0	6.1916	1		177	88.9645	20.1418	-0.0194193	548.953	0.274321	0	5.5633	1		243
									156	19.3503	16.9769	-0.0228661	648.562	0.118764	0	6.98572	1		201	65.2585	28.1862	-0.0121792	339.725	0.0692815	0	5.8478	1		155	110.934	48.9288	-0.0215527	610.604	0.0743827	0	4.42511	1		177	82.1671	23.0028	-0.0204008	577.316	0.279261	0	7.17255	1		243
									156	113.386	35.4775	-0.0240364	682.382	0.252865	0	5.42385	1		201	29.3168	24.4096	-0.0116564	324.616	0.123396	0	6.21142	1		156	32.514	17.8401	-0.0286791	816.549	0.0821454	0	9.383	1		177	74.8589	25.1035	-0.0393739	1125.61	0.028847	0	7.60416	1		243
									157	49.1343	34.7663	-0.0122875	342.856	0.0809221	0	7.51392	1		201	122.856	30.0496	-0.0120938	337.257	0.187274	0	6.06472	1		156	79.7052	12.0412	-0.00981462	271.392	0.140499	0	7.07813	1		177	129.83	31.5478	-0.0359693	1027.22	0.0259385	0	4.69062	1		243
									157	97.3166	13.878	-0.0216885	614.531	0.261005	0	7.16846	1		201	85.0001	18.1767	-0.0108243	300.569	0.133225	0	7.33937	1		156	121.64	22.985	-0.0209432	592.993	0.0214326	0	9.92406	1		178	7.2344	10.7343	-0.0153136	430.304	0.267763	0	15.0245	1		244
									157	71.0266	52.0447	-0.0218368	618.816	0.108491	0	6.60606	1		202	138.848	21.1548	-0.0238309	676.443	0.0969242	0	3.38487	1		156	134.651	24.5867	-0.0207751	588.133	0.025546	0	12.3681	1		178	101.857	21.8133	-0.0226324	641.808	0.0187213	0	5.44493	1		245
									157	91.0542	43.4189	-0.0224331	636.047	0.0230007	0	6.49846	1		202	130.56	8.4505	-0.0169783	478.411	0.13269	0	6.55133	1		156	107.543	30.9123	-0.0248705	706.484	0.0999713	0	6.65734	1		178	22.095	30.8524	-0.0217037	614.969	0.043988	0	7.82327	1		245
									158	92.0641	19.0748	-0.0244479	694.272	0.298249	0	7.38891	1		202	4.791	30.6506	-0.0117492	327.3	0.0312791	0	15.8117	1		157	51.3348	20.9531	-0.0182506	515.179	0.219382	0	3.6276	1		178	32.9585	48.87	-0.0122783	342.588	0.0784348	0	10.4568	1		245
									158	117.458	41.8223	-0.0509518	1460.2	0.0329334	0	6.31979	1		203	57.6873	5.20518	-0.0211485	598.924	0.0862862	0	6.77659	1		157	94.2908	37.4056	-0.0249161	707.803	0.100435	0	6.38563	1		178	9.06631	25.6467	-0.0257003	730.464	0.212677	0	5.30382	1		246
									158	81.7778	38.5566	-0.00834366	228.883	0.32138	0	4.45584	1		203	83.1059	11.086	-0.0223252	632.931	0.0108813	0	7.33937	1		157	55.5196	45.2101	-0.0127575	356.439	0.20609	0	6.1916	1		178	14.125	27.2406	-0.021533	610.036	0.330218	0	5.30382	1		246
									159	41.731	28.1878	-0.0278264	791.907	0.0794508	0	8.74258	1		203	60.6514	11.2992	-0.0221852	628.884	0.130407	0	6.37888	1		157	129.217	47.7473	-0.0217694	616.869	0.0399022	0	7.52081	1		179	77.2732	50.25	-0.0121648	339.31	0.263727	0	5.65503	1		246
									159	19.1909	32.1823	-0.0215908	611.708	0.0137697	0	8.15997	1		203	97.4618	12.0142	-0.0105284	292.02	0.0590578	0	7.51915	1		157	90.8925	52.3476	-0.0227965	646.549	0.163679	0	5.49256	1		179	121.237	42.2028	-0.0225843	640.418	0.253864	0	5.47462	1		246
									159	53.9259	18.2712	-0.0120037	334.652	0.04552	0	5.29456	1		203	121.431	24.1548	-0.0211564	599.153	0.0236475	0	6.06472	1		158	34.2595	40.2283	-0.0233267	661.873	0.0265391	0	10.379	1		179	39.3609	8.18463	-0.019792	559.725	0.062631	0	3.40986	1		247
									159	52.3605	27.9803	-0.0213958	606.072	0.0219261	0	7.51392	1		203	107.825	42.6926	-0.0109207	303.356	0.0549113	0	4.81006	1		159	108.461	15.5014	-0.0206187	583.615	0.148585	0	5.52576	1		179	46.8657	24.6633	-0.0101977	282.463	0.233214	0	5.77648	1		247
									159	31.7355	40.5151	-0.0108803	302.189	0.121895	0	4.85755	1		204	56.5874	36.3323	-0.0237721	674.743	0.1418	0	5.00277	1		159	94.3419	9.07182	-0.0204311	578.193	0.132203	0	8.3575	1		179	120.481	49.2342	-0.0258961	736.122	0.213282	0	4.91285	1		247
									159	74.7398	42.2317	-0.0208877	591.389	0.0526053	0	4.77032	1		204	123.08	50.8402	-0.0202564	573.145	0.0372245	0	13.7354	1		159	11.8527	25.931	-0.0208099	589.141	0.0888947	0	5.90612	1		180	88.7706	13.001	-0.0107755	299.161	0.081709	0	7.02596	1		248
									160	60.1859	25.674	-0.0115801	322.412	0.0987338	0	4.71718	1		204	59.5019	17.5736	-0.00652447	176.312	0.322998	0	6.37888	1		159	122.605	51.3302	-0.0133773	374.349	0.170635	0	7.52081	1		180	22.1915	16.9931	-0.0118933	331.462	0.0939214	0	9.43238	1		248
									160	29.2212	47.7812	-0.0197201	557.645	0.0663071	0	7.68878	1		205	73.5595	39.5447	-0.0216643	613.831	0.00927005	0	13.3434	1		159	110.76	53.3505	-0.0231299	656.184	0.182203	0	4.42511	1		180	143.086	27.364	-0.021635	612.983	0.034362	0	9.21346	1		249
									161	64.1822	10.3311	-0.0237022	672.722	0.0587169	0	12.9706	1		205	128.885	14.7843	-0.0111381	309.639	0.0985745	0	6.55133	1		159	86.7619	12.592	-0.0251578	714.787	0.0525155	0	7.07813	1		180	84.7206	29.7054	-0.0222925	631.985	0.0697071	0	5.12255	1		250
									161	49.1697	48.5181	-0.0109462	304.095	0.0417232	0	10.0942	1		206	36.4701	30.5992	-0.0216559	613.589	0.0153166	0	5.01498	1		160	15.9219	12.7629	-0.0222802	631.629	0.112566	0	4.88288	1		180	111.233	19.2384	-0.00694587	188.489	0.14302	0	9.72287	1		250
									161	111.188	42.6189	-0.023565	668.757	0.111846	0	6.31979	1		206	61.9333	32.9966	-0.0215944	611.809	0.108515	0	5.8478	1		160	139.488	5.69994	-0.0225914	640.621	0.045377	0	5.77112	1		180	67.5864	45.2967	-0.00930891	256.778	0.118735	0	3.0752	1		250
									162	94.5143	37.9182	-0.0229164	650.016	0.026772	0	4.10059	1		206	34.4506	47.4052	-0.0117859	328.36	0.155476	0	6.4643	1		160	113.305	8.59197	-0.0243592	691.708	0.051195	0	8.43808	1		180	116.545	45.0233	-0.0239352	679.457	0.372478	0	4.50765	1		250
									162	76.0054	47.7029	-0.0129174	361.058	0.118312	0	5.61559	1		206	112.521	17.6924	-0.00709452	192.785	0.0865954	0	5.31034	1		160	7.07626	19.4489	-0.0204989	580.152	0.0966886	0	8.05189	1		181	120.848	15.2807	-0.02162	612.549	0.015547	0	9.53962	1		250
									162	67.6517	39.2853	-0.00909432	250.577	0.0760425	0	7.67606	1		206	53.9812	44.4813	-0.00730621	198.903	0.234728	0	5.00426	1		160	99.8045	21.9154	-0.0122694	342.332	0.205752	0	7.10999	1		181	34.4578	32.7677	-0.0212579	602.086	0.0537583	0	8.07196	1		250
									163	126.059	8.07771	-0.0211656	599.419	0.0591717	0	10.027	1		207	79.7459	17.71	-0.0079078	216.288	0.0832944	0	7.42741	1		160	21.8908	26.9037	-0.0220265	624.297	0.020365	0	3.62171	1		181	86.2888	44.407	-0.0204225	577.943	0.0503688	0	6.45817	1		251
									163	29.009	10.1981	-0.0217089	615.12	0.0146435	0	14.4672	1		207	16.7425	20.2982	-0.0109266	303.528	0.0417879	0	6.89951	1		160	58.2632	26.3609	-0.0234453	665.299	0.0716394	0	8.78902	1		182	65.214	17.2594	-0.020278	573.769	0.134984	0	5.19122	1		251
									163	107.083	5.23756	-0.0208281	589.666	0.0175046	0	9.45665	1		207	109.406	35.8616	-0.0343561	980.604	0.023219	0	7.01147	1		160	94.7481	31.0363	-0.0503566	1442.99	0.0356106	0	3.7846	1		182	130.36	16.0025	-0.0212522	601.92	0.0288681	0	9.53962	1		252
									163	102.886	13.7116	-0.0204269	578.071	0.0437533	0	9.45665	1		207	134.438	43.1158	-0.0208834	591.264	0.0150913	0	13.7354	1		161	111.166	25.327	-0.0253899	721.494	0.0678475	0	6.65734	1		182	36.0027	21.014	-0.0342847	978.542	0.0352426	0	8.77901	1		252
									163	21.3493	22.4712	-0.0226128	641.24	0.0733293	0	9.94807	1		207	111.594	8.1485	-0.0120926	337.222	0.180079	0	6.07715	1		161	60.2799	5.2924	-0.0204301	578.164	0.0373787	0	10.4243	1		182	134.253	29.9835	-0.0210959	597.406	0.0474225	0	4.69062	1		252
									163	19.6425	49.5669	-0.0229955	652.3	0.0352578	0	9.74376	1		207	132.781	28.4273	-0.0214682	608.165	0.0215162	0	5.71733	1		161	39.5601	24.9657	-0.0264454	751.999	0.0183636	0	10.0211	1		182	74.4655	38.7758	-0.0229854	652.01	0.0469585	0	6.37286	1		252
									163	6.01925	52.8412	-0.0307938	877.659	0.0420719	0	14.0112	1		207	142.065	18.6254	-0.00943335	260.374	0.277893	0	3.51215	1		161	83.819	25.6271	-0.0228965	649.439	0.0296005	0	9.41179	1		182	9.81221	49.5064	-0.0214548	607.776	0.115889	0	12.6755	1		252
									163	107.52	52.0705	-0.0101821	282.011	0.244545	0	5.35214	1		208	21.1165	46.006	-0.00961789	265.707	0.0658129	0	13.4073	1		161	102.936	15.532	-0.0219293	621.49	0.146399	0	5.52576	1		182	45.9608	18.8494	-0.00905015	249.3	0.118276	0	5.88384	1		253
									164	137.906	19.3159	-0.010734	297.962	0.168247	0	6.38129	1		208	45.9842	45.7223	-0.0208964	591.64	0.171349	0	3.26504	1		162	133.555	19.9748	-0.0218279	618.558	0.0659318	0	5.68882	1		183	138.359	10.3844	-0.0182974	516.533	0.0263019	0	9.77464	1		254
									164	79.6813	15.2638	-0.019278	544.869	0.217616	0	11.4512	1		209	89.3427	17.9471	-0.0234556	665.598	0.0131103	0	9.59975	1		163	68.0785	34.3809	-0.0205321	581.113	0.0643495	0	4.42503	1		183	45.6829	49.6888	-0.0204978	580.12	0.0226863	0	6.5139	1		254
									164	33.0411	29.1465	-0.0223011	632.232	0.0403469	0	5.02219	1		209	52.7732	33.095	0.00408597	-105.842	0.188679	0	5.00277	1		163	62.1047	44.4203	-0.0231618	657.108	0.0172659	0	11.6823	1		183	74.8583	45.1365	-0.0145981	409.629	0.196268	0	5.65503	1		254
									164	53.0583	39.203	-0.0354811	1013.12	0.0171453	0	10.0942	1		210	15.5606	5.03193	-0.00469371	123.405	0.304261	0	8.6888	1		163	12.0749	5.92988	-0.0246059	698.839	0.140909	0	6.04832	1		183	22.2064	52.1621	-0.00607203	163.237	0.107491	0	11.2448	1		254
									164	36.2876	42.2103	-0.0234572	665.643	0.320098	0	4.85755	1		210	39.8122	14.6664	-0.0163841	461.24	0.230052	0	3.96983	1		163	50.0436	17.5193	-0.0209439	593.012	0.0245842	0	11.0551	1		183	124.295	52.3302	-0.0209189	592.291	0.0778894	0	4.91285	1		255
									165	82.0874	32.8564	-0.0104833	290.717	0.0487168	0	9.2497	1		210	37.839	41.9001	-0.0222543	630.88	0.0792773	0	6.4643	1		163	100.671	47.91	-0.0212752	602.587	0.0735643	0	4.7994	1		183	81.9165	14.5455	-0.00410724	106.457	0.283255	0	7.02596	1		256
									165	136.085	8.21204	-0.0150239	421.932	0.297178	0	3.97865	1		211	7.511	40.5393	-0.022835	647.662	0.0075364	0	4.1097	1		163	37.3714	50.1299	-0.0199017	562.894	0.0468268	0	4.98895	1		183	43.7265	33.0951	-0.0224647	636.96	0.0852894	0	6.62687	1		256
									166	131.16	19.3172	-0.0209322	592.674	0.0587326	0	6.7456	1		211	109.055	13.6699	-0.0218873	620.276	0.0216451	0	5.31034	1		163	137.612	50.5553	-0.0207098	586.248	0.0904079	0	5.85946	1		184	69.0676	27.6239	-0.0148839	417.886	0.201227	0	6.77071	1		256
									166	75.8273	26.0469	-0.0103063	285.601	0.0408408	0	9.2497	1		211	134.534	22.9851	-0.0106484	295.488	0.139081	0	5.71733	1		163	6.10897	6.9247	-0.0223981	635.036	0.197054	0	6.04832	1		184	105.496	27.9253	-0.0222911	631.944	0.0190975	0	8.88006	1		257
									166	103.729	26.4146	-0.0213475	604.676	0.0148691	0	11.5478	1		211	47.6137	49.9473	-0.0188144	531.472	0.191412	0	4.21224	1		163	77.1575	46.6917	-0.020188	571.168	0.317892	0	9.21919	1		184	112.287	7.43124	-0.0120379	335.642	0.332272	0	11.0887	1		257
									166	101.554	38.1791	-0.0221937	629.131	0.263018	0	3.47823	1		211	40.8239	33.088	-0.00598936	160.848	0.167878	0	5.01498	1		164	31.6298	5.08618	-0.0223701	634.227	0.0723244	0	6.03933	1		184	49.9683	30.869	-0.0126893	354.465	0.259895	0	6.62687	1		258
									166	30.925	39.785	-0.0254451	723.089	0.171382	0	5.88552	1		212	49.8652	23.5013	-0.0215359	610.12	0.0188573	0	10.0248	1		164	138.658	11.411	-0.021401	606.221	0.0531525	0	5.77112	1		184	42.764	7.96921	-0.00886855	244.052	0.133032	0	3.40986	1		258
									166	102.574	50.0255	-0.0204301	578.164	0.0448081	0	5.35214	1		212	74.0594	25.3048	-0.0105432	292.446	0.0344676	0	9.4878	1		164	29.7497	38.2576	-0.0226957	643.637	0.282794	0	5.83725	1		184	13.3743	13.6426	-0.0196505	555.635	0.167393	0	7.60484	1		258
									167	118.807	15.1082	-0.0219203	621.23	0.0502652	0	6.0203	1		212	118.298	14.8208	-0.0237898	675.254	0.0281341	0	4.93581	1		164	33.8344	42.4275	-0.0238955	678.31	0.246447	0	5.83725	1		184	55.7322	53.5231	-0.00970423	268.202	0.171218	0	5.81316	1		258
									167	120.28	28.9772	-0.0108973	302.679	0.0936763	0	7.72055	1		212	10.2207	22.5496	-0.022819	647.201	0.0250777	0	6.89951	1		165	127.987	21.14	-0.0204202	577.877	0.110014	0	5.68882	1		185	32.263	7.61375	-0.0216383	613.078	0.0136481	0	10.507	1		258
									167	19.7495	34.2665	-0.0111356	309.566	0.0411654	0	10.9785	1		212	103.938	28.276	-0.010543	292.441	0.177338	0	6.76794	1		165	71.541	18.3473	-0.0203714	576.468	0.0184012	0	7.90275	1		185	59.535	11.4688	-0.0220297	624.391	0.0229274	0	8.11058	1		259
									167	106.913	38.5767	-0.0220496	624.965	0.157751	0	5.37388	1		212	98.8887	38.6709	-0.010764	298.829	0.236932	0	5.18301	1		165	8.91936	27.2903	-0.022753	645.293	0.097588	0	6.35763	1		185	69.6339	19.9821	-0.0223241	632.899	0.154684	0	5.19122	1		259
									167	60.448	50.2563	-0.0112978	314.255	0.0632839	0	13.1246	1		212	48.4318	41.894	-0.0192046	542.748	0.097065	0	4.24042	1		165	106.402	36.2423	-0.0205968	582.98	0.0409935	0	11.9097	1		185	62.8727	31.6162	-0.0198576	561.618	0.105433	0	3.72701	1		259
									167	126.47	24.3618	-0.0117243	326.58	0.353327	0	6.88841	1		213	76.2366	7.49589	-0.0208034	588.95	0.0116734	0	16.763	1		165	15.0009	40.8924	-0.0213827	605.694	0.0601425	0	8.56534	1		186	16.1554	6.56454	-0.0279357	795.066	0.128768	0	7.60484	1		259
									167	33.3727	34.1577	-0.01192	332.233	0.369665	0	5.02219	1		213	128.639	50.5558	-0.0195108	551.599	0.0166665	0	14.3416	1		165	15.6563	17.6385	-0.021826	618.504	0.167022	0	4.88288	1		186	90.7053	20.9168	-0.00710714	193.15	0.102821	0	10.8553	1		260
									167	116.414	36.1793	-0.0100068	276.945	0.204812	0	8.17423	1		213	110.624	29.3288	-0.0219357	621.673	0.0189241	0	6.76794	1		166	91.3396	39.695	-0.0188186	531.594	0.0873713	0	3.35437	1		186	74.8869	24.1629	-0.0151329	425.084	0.320571	0	6.71361	1		260
									168	144.057	17.6181	-0.0206671	585.013	0.0332903	0	6.38129	1		213	95.8814	34.4496	-0.00969447	267.92	0.277712	0	5.18301	1		166	26.1408	7.60503	-0.018461	521.26	0.292001	0	6.03933	1		187	123.35	26.5133	-0.0214357	607.224	0.0223246	0	11.4418	1		260
									168	59.176	19.914	-0.00810574	222.008	0.106459	0	4.86054	1		213	87.1592	53.1525	-0.00758807	207.048	0.0573541	0	14.3863	1		166	29.4579	50.973	-0.00946447	261.273	0.145244	0	7.95831	1		187	30.9045	31.5779	-0.0231807	657.651	0.132958	0	6.60011	1		260
									168	70.0694	38.5323	-0.022139	627.548	0.0147829	0	5.9317	1		213	56.5289	49.4163	-0.0212225	601.064	0.0207384	0	8.0326	1		167	64.131	6.94039	-0.0326729	931.962	0.145319	0	13.6024	1		187	98.4276	42.1063	-0.00398949	103.054	0.367356	0	9.89228	1		260
									169	121.85	9.38476	-0.0123286	344.042	0.146723	0	6.48238	1		214	13.5754	13.4909	-0.0263947	750.533	0.0420764	0	8.06059	1		167	38.8469	15.0535	-0.0217186	615.401	0.0277285	0	11.465	1		187	83.0676	43.5057	-0.00864898	237.707	0.0808676	0	4.27093	1		261
									169	135.122	12.0726	-0.0210377	595.723	0.042594	0	3.97865	1		214	40.8193	18.5063	-0.0182699	515.737	0.189062	0	3.96983	1		167	11.8846	32.9141	-0.0237155	673.106	0.135548	0	6.35763	1		188	99.0869	10.0741	-0.0105348	292.204	0.0274244	0	13.4617	1		262
									169	92.7471	37.0773	-0.0212429	601.651	0.0542867	0	5.68771	1		214	119.993	24.9341	-0.022469	637.086	0.0226749	0	10.2544	1		168	72.3731	33.3147	-0.0221575	628.084	0.0282152	0	4.42503	1		188	121.777	13.1658	-0.0241427	685.454	0.0318535	0	11.0887	1		262
									169	40.3227	52.8003	-0.0222294	630.16	0.243317	0	6.89095	1		214	87.3769	27.4922	-0.0208171	589.348	0.0162956	0	9.74539	1		168	97.9423	7.20914	-0.0213577	604.97	0.0481665	0	7.41157	1		188	52.4108	16.0046	-0.0219665	622.563	0.0151041	0	8.44561	1		262
									169	138.03	4.74085	-0.0201464	569.965	0.096085	0	3.97898	1		215	135.896	14.9953	-0.0295659	842.176	0.0096343	0	8.10511	1		168	53.1634	28.125	-0.0220627	625.343	0.0203419	0	7.11207	1		188	7.05431	18.9438	-0.0262748	747.068	0.0399567	0	8.24893	1		262
									170	38.5317	23.3631	-0.0239708	680.485	0.00897037	0	8.90492	1		215	59.4791	19.5954	-0.0232468	659.563	0.0194511	0	10.377	1		168	84.7164	51.9696	-0.0250241	710.923	0.0693853	0	8.67323	1		188	139.129	27.2598	-0.0221139	626.825	0.0309832	0	15.7972	1		263
									170	95.4517	51.9624	-0.0226366	641.929	0.083352	0	4.84965	1		215	129.249	36.2272	-0.00748416	204.045	0.0652478	0	14.2578	1		168	50.128	52.6793	-0.0193501	546.954	0.133968	0	8.56637	1		188	128.148	44.435	-0.0199914	565.486	0.0546235	0	8.78495	1		264
									170	141.176	26.1727	-0.0214355	607.22	0.0144058	0	8.5798	1		216	43.2445	47.2946	-0.0105456	292.516	0.34388	0	5.09322	1		168	95.0611	21.0667	-0.00826578	226.633	0.144176	0	7.07885	1		189	27.9307	37.4701	-0.0222606	631.063	0.124438	0	6.60011	1		265
									170	139.637	39.3119	-0.0213733	605.42	0.0109196	0	13.2288	1		216	9.71811	44.006	0.00239738	-57.0448	0.316745	0	4.1097	1		168	41.563	52.8354	-0.0220952	626.282	0.223697	0	4.98895	1		190	73.1773	33.8803	-0.02569	730.168	0.20114	0	8.33297	1		266
									170	23.762	44.4855	-0.0202596	573.237	0.263954	0	8.56767	1		217	100.674	44.0661	-0.0206228	583.732	0.0204187	0	5.38042	1		169	116.135	26.1535	-0.0219119	620.987	0.0308691	0	6.88659	1		190	84.3064	7.00685	-0.00997945	276.156	0.143534	0	4.5728	1		266
									170	35.4846	47.8935	-0.0260921	741.786	0.10008	0	6.89095	1		217	17.9114	6.69587	-0.021206	600.588	0.0389494	0	3.04674	1		169	103.89	14.1844	-0.0228447	647.941	0.132105	0	6.58523	1		192	32.4914	6.8947	-0.0219166	621.123	0.0282853	0	14.1473	1		266
									170	4.83825	41.807	-0.0108601	301.605	0.0617387	0	16.7095	1		217	122.959	13.1977	-0.0104821	290.682	0.268619	0	4.93581	1		169	132.699	29.5301	-0.00570532	152.64	0.268715	0	7.88725	1		192	89.9013	29.5153	-0.022314	632.607	0.0152797	0	7.66451	1		267
									171	67.6013	9.36171	-0.0239521	679.945	0.0102589	0	13.5032	1		217	88.0439	38.7934	-0.00353875	90.0288	0.262806	0	7.3182	1		169	67.3432	50.3321	-0.012056	336.165	0.186709	0	12.9912	1		192	85.6096	46.9378	-0.0234877	666.523	0.0208859	0	3.58904	1		268
									171	42.5617	32.843	-0.0228475	648.023	0.196138	0	6.64829	1		218	5.69261	22.3148	-0.0224459	636.418	0.00989107	0	11.8322	1		169	110.207	16.0462	-0.0218582	619.434	0.278998	0	5.65345	1		192	58.5699	4.72109	-0.0145687	408.779	0.326253	0	6.59445	1		268
									171	111.998	10.1681	-0.0105695	293.206	0.174195	0	5.23514	1		218	124.033	6.89847	-0.0119505	333.115	0.226851	0	6.39012	1		169	107.186	20.8248	-0.0211007	597.543	0.262544	0	5.65345	1		192	32.3767	23.8999	-0.010959	304.462	0.0846373	0	4.74633	1		268
									171	85.3271	52.4204	-0.0109627	304.569	0.140746	0	6.79799	1		218	70.1009	49.3389	-0.00664998	179.939	0.0835214	0	13.5722	1		170	81.234	8.78652	-0.025939	737.362	0.0196299	0	13.6148	1		192	136.739	49.1316	-0.00251713	60.5055	0.348776	0	9.79069	1		268
									172	32.4133	41.2996	-0.0231602	657.06	0.0391792	0	7.20602	1		219	103.044	24.9137	-0.0271297	771.774	0.100355	0	11.2886	1		170	51.4231	13.3057	-0.0209291	592.584	0.0188645	0	11.0106	1		193	117.188	51.9429	-0.0148036	415.566	0.1781	0	6.15978	1		268
									172	86.7858	20.179	-0.0198757	562.143	0.135366	0	4.20479	1		219	50.5006	48.9413	-0.0219722	622.728	0.0144893	0	7.44068	1		170	33.7689	28.4804	-0.02424	688.265	0.170989	0	5.61694	1		193	83.9045	11.562	-0.00882352	242.751	0.121394	0	4.5728	1		269
									172	89.2659	42.9441	-0.0120526	336.068	0.246464	0	6.42739	1		219	38.3301	48.6323	-0.0225699	640.001	0.0366777	0	5.09322	1		170	26.563	31.5288	-0.0243304	690.877	0.148726	0	5.8332	1		193	54.7408	43.7296	-0.0229023	649.608	0.0137963	0	11.8146	1		269
									173	17.8192	28.0045	-0.0237075	672.876	0.205534	0	5.87784	1		220	116.59	13.4227	-0.0211203	598.11	0.0762209	0	6.37266	1		170	125.998	33.6904	-0.0209148	592.171	0.267581	0	7.88725	1		193	67.6173	4.65754	-0.00807361	221.079	0.233902	0	9.04762	1		269
									173	109.735	14.889	-0.0113697	316.331	0.161548	0	5.23514	1		220	35.2144	16.9592	-0.0122519	341.827	0.0255192	0	8.5976	1		170	137.422	49.5899	-0.0191616	541.507	0.178997	0	4.737	1		194	103.668	28.9923	-0.00986215	272.766	0.105815	0	6.60814	1		269
									173	34.051	31.0586	-0.0221926	629.099	0.0251154	0	8.69574	1		220	121.568	18.9903	-0.010322	286.055	0.321122	0	5.95737	1		170	94.9476	13.9888	-0.00525516	139.63	0.265018	0	7.07885	1		194	122.517	21.6492	-0.021267	602.35	0.0304424	0	5.52281	1		269
									173	124.123	49.1857	-0.0189485	535.348	0.0939961	0	8.31851	1		220	115.7	25.9917	-0.0092617	255.414	0.0631857	0	7.97991	1		171	110.064	5.73209	-0.010406	288.482	0.110021	0	5.69791	1		195	43.2135	16.1241	-0.0207279	586.769	0.0362342	0	4.19093	1		269
									173	81.2106	7.6889	-0.0184707	521.54	0.214229	0	9.47474	1		220	93.026	33.433	-0.00645705	174.363	0.195575	0	7.3182	1		171	7.36133	12.5201	-0.0221309	627.314	0.0231027	0	17.8069	1		196	54.3951	9.82579	-0.02122	600.991	0.0268108	0	6.59445	1		270
									173	91.3805	49.3271	-0.021969	622.635	0.143497	0	4.84965	1		221	15.806	13.3274	-0.0103618	287.205	0.0702679	0	6.95775	1		171	87.5706	39.7926	-0.0210669	596.566	0.112661	0	3.77021	1		196	76.0448	16.8385	-0.0119994	334.53	0.0782524	0	8.14601	1		270
									174	59.474	39.8436	-0.0214089	606.449	0.0235217	0	9.20769	1		221	89.2742	17.0903	-0.0219258	621.387	0.0156739	0	6.1739	1		171	13.952	42.0879	-0.0233886	663.661	0.0266779	0	9.40391	1		196	36.2297	21.1283	-0.00971181	268.421	0.295973	0	3.4959	1		270
									174	22.6765	31.3145	-0.0219948	623.382	0.187158	0	5.87784	1		221	5.48173	43.5901	-0.0106927	296.768	0.196356	0	4.25674	1		172	143.741	9.84288	-0.0108891	302.442	0.248642	0	21.8043	1		196	16.4485	28.081	-0.0221356	627.45	0.0485527	0	7.3563	1		271
									174	108.476	36.4161	-0.0215339	610.061	0.028938	0	15.7429	1		221	80.8559	20.8686	-0.00997996	276.17	0.189157	0	5.52042	1		172	19.8235	33.04	-0.0250347	711.231	0.119977	0	6.90688	1		196	89.5748	38.2675	-0.0208996	591.733	0.0279745	0	7.29902	1		272
									174	46.4218	38.2558	-0.0442025	1265.15	0.0276036	0	6.64829	1		221	12.9853	32.1672	-0.0210096	594.91	0.0123826	0	12.2578	1		172	109.98	29.2435	-0.00727961	198.134	0.227215	0	6.88659	1		196	111.914	48.761	-0.0220691	625.53	0.0981764	0	6.15978	1		272
									175	136.121	19.2398	-0.0199315	563.755	0.0348617	0	8.5798	1		221	126.333	36.5848	-0.112734	3245.62	0.00518897	0	13.7554	1		173	62.3646	14.5378	-0.0219033	620.737	0.0420223	0	3.45881	1		196	97.5937	50.052	-0.0209141	592.152	0.0888878	0	6.9563	1		272
									175	68.6102	26.723	-0.022937	650.61	0.0106875	0	9.85731	1		221	135.581	50.5999	-0.0216001	611.974	0.0505175	0	7.02557	1		173	69.4924	23.0992	-0.0206799	585.382	0.0727366	0	7.75419	1		196	100.052	4.34426	-0.00852535	234.134	0.120637	0	10.3726	1		273
									175	85.0275	26.0439	-0.0221782	628.68	0.0618615	0	6.12277	1		222	103.039	39.2334	-0.00546912	145.814	0.158481	0	5.38042	1		173	46.2988	26.265	-0.0211222	598.164	0.173186	0	7.11207	1		197	106.919	12.1183	-0.0110478	307.029	0.0537321	0	10.3726	1		273
									176	131.831	5.84946	-0.0108867	302.374	0.166961	0	7.79335	1		222	20.9564	6.59517	-0.00968845	267.746	0.31233	0	3.04674	1		173	79.7213	38.7663	-0.0221481	627.812	0.0310339	0	7.91612	1		197	139.932	18.7879	-0.00461642	121.172	0.187949	0	17.6483	1		273
									176	128.243	12.7676	-0.0223444	633.485	0.0228914	0	7.79335	1		222	135.833	14.0241	-0.0229252	650.267	0.180922	0	5.78084	1		173	48.9573	38.7324	-0.0208727	590.955	0.0963	0	7.25108	1		197	7.90627	22.2612	-0.0235019	666.934	0.140014	0	9.72373	1		273
									176	10.6204	21.2404	-0.0173585	489.4	0.257687	0	3.82276	1		222	11.5937	48.4262	-0.0210288	595.465	0.164996	0	5.24667	1		173	55.9818	44.0321	-0.0217877	617.398	0.0798927	0	3.16321	1		198	121.643	16.1961	-0.021232	601.339	0.0187385	0	5.52281	1		273
									176	10.6883	32.0935	-0.0206957	585.839	0.0191122	0	7.778	1		223	119.049	48.2537	-0.0218676	619.705	0.0232289	0	9.5183	1		173	140.724	52.987	-0.0222257	630.055	0.0771908	0	4.737	1		198	16.9252	42.4339	-0.0217912	617.498	0.0680558	0	5.30098	1		275
									176	8.36489	45.2358	-0.0207474	587.334	0.022874	0	6.93927	1		223	56.6871	8.27642	-0.00659164	178.253	0.190314	0	5.37196	1		173	61.8733	5.88617	-0.0206816	585.433	0.0617976	0	8.66557	1		198	35.3131	48.8617	-0.0110155	306.096	0.0517889	0	15.2541	1		276
									176	64.2358	47.7245	-0.025951	737.709	0.0485964	0	7.14624	1		223	142.826	19.5037	-0.00775285	211.81	0.081865	0	8.88432	1		173	92.3368	47.8277	-0.018729	529.004	0.234307	0	4.84183	1		198	118.968	44.9748	-0.0223359	633.24	0.123883	0	7.19188	1		276
									176	84.9852	16.3793	-0.0224465	636.436	0.198097	0	4.20479	1		224	60.0325	51.4576	-0.0108218	300.499	0.0562559	0	9.85837	1		174	87.1665	27.5311	-0.0215557	610.692	0.0430438	0	8.90959	1		199	49.9645	44.6162	-0.0106729	296.195	0.0438016	0	8.34056	1		277
									177	125.36	36.7195	-0.0213465	604.647	0.0162665	0	3.28752	1		224	139.437	9.5042	-0.0220121	623.883	0.171735	0	5.78084	1		175	34.8053	49.4522	-0.0111517	310.033	0.143477	0	4.12649	1		199	43.3615	11.9358	-0.0184842	521.931	0.0462329	0	4.19093	1		277
									177	49.9571	24.7255	-0.0212331	601.37	0.0493456	0	6.46092	1		224	102.618	47.2919	-0.0100526	278.271	0.0430153	0	7.31586	1		175	37.4424	20.7967	-0.0225195	638.544	0.194518	0	4.00014	1		199	114.104	39.6421	-0.0206032	583.168	0.275559	0	7.21788	1		278
									177	82.8391	43.0307	-0.0223393	633.336	0.0154057	0	6.42739	1		225	33.8553	38.5865	-0.0229269	650.317	0.0118437	0	5.44151	1		175	78.3536	26.2222	-0.0206054	583.229	0.047738	0	8.90959	1		200	18.0224	6.73831	-0.020562	581.976	0.0982682	0	6.05167	1		278
									177	17.4985	47.5714	-0.0107377	298.068	0.0480297	0	9.28578	1		225	15.3436	52.0958	-0.0233332	662.059	0.109076	0	5.24667	1		175	14.2525	28.9395	-0.0248208	705.047	0.067628	0	4.82484	1		200	71.2933	35.5086	-0.00621603	167.398	0.133352	0	6.07679	1		278
									177	132.427	49.6636	-0.0200064	565.919	0.0799324	0	4.28272	1		225	63.57	23.9832	-0.0218389	618.877	0.163214	0	5.86346	1		175	49.9033	46.7593	-0.0267339	760.334	0.152904	0	3.58878	1		200	144.161	39.5362	-0.0223785	634.47	0.0658954	0	15.772	1		279
									177	57.2149	49.0574	-0.0241996	687.098	0.122873	0	7.14624	1		225	111.217	32.5932	-0.00952305	262.966	0.212855	0	7.8415	1		176	104.437	4.83704	-0.0218129	618.125	0.178103	0	3.53672	1		200	16.9255	12.6897	-0.0143853	403.478	0.213601	0	5.80501	1		279
									178	45.8133	8.38469	-0.0204256	578.035	0.0169179	0	11.984	1		225	141.283	46.4954	-0.0187612	529.934	0.187915	0	4.86128	1		176	92.0116	35.0246	-0.0219589	622.343	0.106507	0	6.51586	1		200	93.5985	44.3574	-0.00895083	246.43	0.267729	0	6.9563	1		280
									178	121.035	21.3668	-0.0188171	531.552	0.296469	0	4.7408	1		225	37.4125	8.64734	-0.0127404	355.943	0.256237	0	3.76071	1		177	77.7954	10.6638	-0.00754413	205.778	0.174605	0	7.34537	1		201	58.7305	26.1952	-0.00940243	259.481	0.110562	0	11.4307	1		280
									178	6.80859	21.5292	-0.019114	540.132	0.234355	0	3.82276	1		226	90.1411	10.9776	-0.0106991	296.951	0.0723176	0	6.1739	1		177	30.6524	29.4018	-0.0226242	641.57	0.149062	0	9.3188	1		201	28.3864	8.36416	-0.0212047	600.548	0.0192384	0	10.0246	1		281
									178	42.5944	26.9501	-0.0120935	337.249	0.239754	0	5.5194	1		226	71.5238	16.1401	-0.020281	573.855	0.258374	0	4.12506	1		177	102.751	28.9902	-0.0118337	329.741	0.297914	0	6.99384	1		201	114.207	20.1835	-0.00978689	270.591	0.168313	0	8.27398	1		282
									178	92.7216	42.2131	-0.0110751	307.818	0.0266775	0	7.23928	1		226	98.5551	27.6045	-0.0171339	482.909	0.318192	0	6.65974	1		177	141.603	31.5422	-0.0233409	662.283	0.187012	0	8.95854	1		201	38.9351	23.3423	-0.0215996	611.961	0.0492517	0	3.4959	1		282
									179	115.318	13.7732	-0.0219573	622.297	0.0212979	0	9.50477	1		226	70.3078	47.1137	-0.020775	588.132	0.0529491	0	6.51159	1		177	131.817	36.0994	-0.0206978	585.9	0.0330662	0	7.43947	1		201	69.5723	22.5733	-0.0211701	599.55	0.0180895	0	8.64764	1		282
									179	14.6035	25.3727	-0.0114529	318.736	0.216383	0	5.73938	1		227	52.71	4.66518	-0.0108249	300.588	0.0487149	0	5.37196	1		177	43.3739	43.9421	-0.022878	648.905	0.0624249	0	7.11122	1		202	84.5355	20.6251	-0.0219645	622.507	0.186341	0	3.51332	1		282
									179	123.971	25.0891	-0.0177288	500.102	0.280492	0	4.7408	1		227	105.215	27.5476	-0.0216917	614.621	0.17043	0	6.65974	1		178	14.104	19.0446	-0.0214043	606.316	0.308884	0	5.24956	1		202	103.795	45.0088	-0.0207449	587.262	0.0553942	0	7.43134	1		282
									180	65.219	10.5639	-0.0213385	604.415	0.146018	0	5.96932	1		227	4.75102	47.7727	-0.0205089	580.442	0.0865787	0	6.87385	1		178	134.945	23.8959	-0.0207792	588.252	0.192633	0	6.66787	1		202	8.1736	47.181	-0.0210923	597.302	0.300516	0	4.66659	1		282
									180	68.7996	16.8675	-0.0218242	618.451	0.0757261	0	6.6243	1		227	109.811	45.9602	-0.00972554	268.818	0.0360082	0	7.31586	1		179	131.206	8.53317	-0.0222866	631.814	0.0979239	0	9.37994	1		203	129.058	44.0804	-0.00916184	252.528	0.0668368	0	10.1289	1		283
									180	76.7861	34.2066	-0.0108278	300.671	0.0335105	0	10.5521	1		227	136.619	47.865	-0.0191092	539.993	0.235294	0	4.86128	1		179	27.9338	39.2317	-0.0414778	1186.41	0.0155597	0	6.18352	1		203	59.844	48.2223	-0.0211389	598.648	0.0315531	0	6.65849	1		284
									180	20.2947	38.7166	-0.0220903	626.141	0.012103	0	9.28578	1		228	119.591	5.2268	-0.0234631	665.812	0.030079	0	9.19666	1		179	86.1383	6.22589	-0.0108472	301.233	0.0632041	0	9.44977	1		203	61.7543	40.2744	-0.0108206	300.464	0.158116	0	6.255	1		284
									180	71.0757	50.0112	-0.0215818	611.447	0.130171	0	7.2121	1		228	17.7418	16.426	-0.0219527	622.166	0.0133415	0	12.4893	1		179	44.5946	8.09342	-0.0293619	836.28	0.0672367	0	7.1574	1		204	118.234	27.4115	-0.0219462	621.977	0.0248724	0	8.27398	1		284
									180	9.19136	52.1257	-0.0229742	651.686	0.0244157	0	6.93927	1		228	43.4097	42.4589	-0.0222121	629.661	0.0114835	0	9.76145	1		179	106.237	9.22509	-0.0210071	594.839	0.147739	0	4.16618	1		204	43.276	37.6254	-0.0217846	617.308	0.0738651	0	3.83625	1		285
									181	127.387	47.6418	-0.0209282	592.559	0.0506844	0	5.43085	1		228	47.5059	51.8061	-0.0115978	322.922	0.191994	0	10.2053	1		179	9.02841	17.7043	-0.0246881	701.213	0.216342	0	5.24956	1		205	13.2921	25.909	-0.00687585	186.466	0.359641	0	5.36664	1		285
									181	62.5812	21.5067	-0.0108382	300.971	0.340869	0	5.76141	1		228	103.12	35.5212	-0.0230143	652.844	0.0452101	0	8.24423	1		179	107.428	34.19	-0.0228383	647.756	0.0599259	0	6.99384	1		205	45.3278	15.5851	-0.0102926	285.206	0.131843	0	5.36313	1		286
									182	140.934	38.3289	-0.0311776	888.752	0.122065	0	7.96533	1		229	75.4977	15.0338	-0.019169	541.721	0.124536	0	4.12506	1		179	53.9713	48.1458	-0.0340997	973.195	0.095737	0	3.50087	1		205	130.853	27.2974	-0.0200829	568.13	0.0547375	0	6.9902	1		287
									182	138.601	18.6894	-0.0203933	577.102	0.194516	0	10.125	1		229	127.277	50.6477	-0.0202719	573.592	0.237181	0	9.748	1		179	38.6457	24.6115	-0.015542	436.904	0.27804	0	4.00014	1		205	101.778	35.7341	-0.0322959	921.068	0.0433075	0	7.09262	1		287
									182	135.901	52.169	-0.0204573	578.951	0.0379604	0	4.28272	1		229	52.8048	33.0574	0.00273846	-66.9016	0.284273	0	9.85203	1		179	18.2385	26.2208	-0.0200799	568.045	0.103016	0	4.82484	1		205	120.179	49.113	-0.00615687	165.689	0.144452	0	10.2052	1		287
									182	18.8112	15.0208	-0.0231584	657.008	0.0516645	0	6.862	1		230	9.88615	30.4913	-0.0110758	307.837	0.0537118	0	8.16192	1		180	47.4727	22.7271	-0.0243077	690.22	0.330237	0	5.73265	1		206	108.811	36.6482	-0.0219205	621.235	0.0526358	0	7.09262	1		288
									182	128.538	35.8773	-0.00960515	265.339	0.169894	0	3.28752	1		230	88.7803	34.2756	-0.0226078	641.096	0.103791	0	3.79484	1		180	135.289	42.6792	-0.019378	547.76	0.104641	0	7.25142	1		206	38.8904	42.5727	-0.0117103	326.175	0.340588	0	3.54895	1		288
									183	10.0699	11.7164	-0.0217098	615.145	0.165328	0	6.19354	1		230	123.487	13.5571	-0.0249937	710.045	0.284633	0	6.11549	1		180	139.835	52.529	-0.0214523	607.704	0.052472	0	10.8483	1		206	65.7278	45.1051	-0.0114815	319.563	0.266683	0	6.18235	1		288
									183	9.472	17.881	-0.023214	658.614	0.0954211	0	4.51698	1		230	37.5858	34.6251	-0.0118301	329.637	0.0665787	0	5.44151	1		180	70.8737	8.20511	-0.0203448	575.7	0.0201158	0	7.34537	1		206	99.1565	50.8143	-0.0146919	412.338	0.176671	0	6.12476	1		288
									183	57.4504	27.4978	-0.0239137	678.834	0.174781	0	5.19966	1		230	95.3194	51.5146	-0.0205176	580.692	0.016214	0	7.97299	1		180	31.8862	13.6169	-0.0234165	664.466	0.0621474	0	8.54335	1		206	107.235	52.8923	-0.020264	573.364	0.0318825	0	8.34098	1		288
									183	62.2696	15.7537	-0.0125711	351.051	0.252438	0	5.76141	1		231	83.4521	22.6346	-0.0116731	325.099	0.0447702	0	8.0882	1		180	134.715	17.232	-0.0213623	605.105	0.278444	0	6.66787	1		207	94.5919	22.0689	-0.0224279	635.899	0.0203077	0	9.49158	1		288
									184	32.6551	13.3432	-0.0227005	643.775	0.119062	0	7.08392	1		231	121.518	32.5485	-0.0209591	593.451	0.00992948	0	6.0498	1		180	30.7715	48.5828	-0.0223884	634.755	0.0417675	0	4.12649	1		207	18.1093	47.995	-0.0139587	391.149	0.0304647	0	6.77983	1		289
									184	49.4028	23.7898	-0.0224831	637.493	0.0890747	0	3.83379	1		231	20.4243	33.6353	-0.0117034	325.975	0.0277816	0	9.44376	1		181	21.1983	6.91369	-0.0211925	600.198	0.0367974	0	12.616	1		207	134.968	13.1833	-0.022922	650.177	0.0240844	0	7.70535	1		290
									184	129.05	41.1891	-0.0109509	304.228	0.129838	0	5.33647	1		231	76.4357	49.316	-0.0219124	620.999	0.0593209	0	6.51159	1		181	142.199	40.4809	-0.0187721	530.251	0.124484	0	5.46399	1		207	15.4164	20.9806	-0.0119628	333.471	0.0917514	0	5.36664	1		291
									184	67.1558	42.6128	-0.0460256	1317.84	0.00852871	0	8.37267	1		231	98.5874	11.8811	-0.00710884	193.199	0.0484922	0	8.49448	1		181	118.194	26.6585	-0.0215783	611.346	0.0209877	0	13.1381	1		207	5.52297	32.5204	-0.0246098	698.952	0.12534	0	10.2015	1		291
									185	45.6229	37.2289	-0.0111688	310.525	0.025168	0	11.891	1		231	50.0978	17.5824	-0.0106397	295.237	0.244998	0	7.48338	1		181	20.824	45.0587	-0.0238568	677.189	0.0620523	0	7.34879	1		208	87.3402	11.7916	-0.0275013	782.51	0.0824489	0	12.5781	1		291
									185	33.7467	37.8236	-0.0216595	613.692	0.0117684	0	11.891	1		231	7.02877	22.8459	-0.0103595	287.138	0.0451094	0	8.16192	1		182	62.5623	31.121	-0.0373484	1067.08	0.0172419	0	12.6531	1		208	103.654	19.2447	-0.0228537	648.201	0.013972	0	9.49158	1		291
									185	104.634	10.4776	-0.0232929	660.895	0.17833	0	5.74429	1		232	53.438	10.7943	-0.00843484	231.519	0.199468	0	3.39157	1		182	87.2949	30.934	-0.0118743	330.913	0.0678962	0	4.33185	1		208	84.824	43.9812	-0.00776593	212.188	0.21826	0	10.8115	1		291
									185	56.7743	22.3423	-0.0201426	569.857	0.235153	0	5.19966	1		232	129.579	13.0221	-0.0095968	265.098	0.306591	0	6.11549	1		182	106.447	48.6934	-0.0254645	723.651	0.0501147	0	12.1259	1		208	79.5405	26.4496	-0.00635589	171.44	0.128311	0	4.8458	1		291
									185	66.2537	33.5605	-0.0202076	571.734	0.0924495	0	4.29607	1		233	43.9618	21.8662	-0.0231656	657.215	0.012648	0	7.48338	1		182	121.17	50.1279	-0.0204546	578.872	0.168982	0	3.69344	1		209	63.3686	9.97136	-0.0107342	297.967	0.0666581	0	18.8941	1		291
									186	100.041	45.3373	-0.011967	333.594	0.0595375	0	6.74525	1		233	81.1103	11.3843	-0.0101926	282.314	0.233909	0	6.17166	1		183	98.2255	14.2015	-0.02076	587.699	0.0173388	0	8.57562	1		209	65.2507	38.9412	-0.0274151	780.022	0.0411282	0	6.18235	1		291
									186	99.1122	13.88	-0.0220628	625.348	0.186704	0	6.4858	1		233	129.653	28.8084	-0.00539753	143.745	0.134058	0	8.95364	1		183	142.098	28.1894	-0.0222053	629.465	0.0432805	0	6.83917	1		209	40.5217	17.9651	-0.0213079	603.531	0.169069	0	5.00547	1		292
									186	138.872	46.0227	-0.0117684	327.854	0.108374	0	6.82663	1		233	29.331	39.0196	-0.0234391	665.119	0.0145923	0	9.35174	1		183	55.6811	42.0297	-0.0227596	645.482	0.0969337	0	3.69575	1		209	44.2365	8.44405	-0.00705461	191.632	0.0704121	0	7.22399	1		293
									186	46.0297	17.0888	-0.0181372	511.903	0.146423	0	3.88077	1		233	60.2447	39.5158	-0.0206423	584.297	0.0159255	0	9.85203	1		183	25.5516	29.9557	-0.0229845	651.982	0.0685123	0	4.1426	1		210	20.2804	5.06878	-0.0218183	618.28	0.037544	0	9.83165	1		293
									187	78.1352	33.3027	-0.0110284	306.469	0.0522124	0	7.05005	1		234	10.1655	7.34693	-0.0118369	329.834	0.0268074	0	10.1962	1		183	6.96763	42.5527	-0.00525728	139.692	0.365635	0	8.44886	1		210	119.864	19.5377	-0.014109	395.494	0.0202711	0	10.9287	1		294
									187	16.0492	39.4058	-0.0221879	628.963	0.0111775	0	9.35068	1		234	85.943	7.54578	-0.0105311	292.096	0.23899	0	6.17166	1		184	48.4155	43.0513	-0.0243149	690.43	0.0637501	0	6.80127	1		210	144.35	36.3925	-0.0124343	347.098	0.068325	0	8.77689	1		294
									187	81.5535	45.4542	-0.00983384	271.948	0.324258	0	7.29206	1		234	64.3462	10.7997	-0.0226044	640.997	0.0575969	0	6.02575	1		184	51.5208	6.28901	-0.0222238	630	0.0289726	0	7.1574	1		210	141.482	52.6916	-0.0281209	800.417	0.0134295	0	16.5495	1		294
									187	25.6314	14.2654	-0.0192407	543.793	0.213285	0	6.862	1		234	82.0861	52.6208	-0.0219439	621.911	0.0712561	0	6.5459	1		185	10.5957	17.1119	-0.022517	638.471	0.15896	0	7.24545	1		211	50.1338	47.575	-0.00977552	270.262	0.0643517	0	12.306	1		294
									188	135.406	12.0255	-0.0217026	614.937	0.0120007	0	12.903	1		235	20.3539	7.74502	-0.021537	610.151	0.0124734	0	10.1962	1		185	142.124	19.3859	-0.0215706	611.122	0.0312723	0	7.71556	1		211	37.17	21.6828	-0.0208636	590.691	0.180385	0	5.00547	1		295
									188	99.8223	7.33989	-0.0265962	756.356	0.2074	0	5.74429	1		235	19.3996	24.2473	-0.0209968	594.541	0.0136714	0	9.44376	1		185	15.4019	22.5338	-0.0223727	634.302	0.140857	0	6.46836	1		212	127.452	34.7848	-0.019635	555.188	0.0284035	0	7.48945	1		295
									188	133.155	35.9929	-0.0113601	316.053	0.127993	0	3.99411	1		235	44.2195	38.1304	-0.0115327	321.043	0.172827	0	7.50289	1		185	125.687	13.0683	-0.00278625	68.2827	0.344147	0	9.94186	1		213	5.8309	11.8652	-0.0111614	310.313	0.0492008	0	9.14193	1		295
									188	43.4757	52.0053	-0.0215669	611.016	0.105266	0	4.43086	1		235	106.973	44.6159	-0.0222269	630.089	0.258427	0	5.57061	1		185	36.6361	20.7181	-0.0248571	706.099	0.225635	0	8.54335	1		213	18.4391	14.7265	-0.0195171	551.78	0.0338609	0	6.72811	1		295
									188	87.7028	49.3734	-0.0215911	611.716	0.0322336	0	7.29206	1		235	102.128	47.3653	-0.0227849	646.214	0.241036	0	5.57061	1		185	120.093	44.366	-0.0176782	498.639	0.296296	0	3.55677	1		213	137.961	30.375	-0.0215987	611.934	0.0781989	0	7.37651	1		296
									189	83.9727	19.5396	-0.0115719	322.174	0.0781783	0	4.78864	1		235	83.1096	36.5899	-0.0123462	344.551	0.163331	0	5.97042	1		185	44.1499	50.6617	-0.0198496	561.389	0.0506167	0	8.72431	1		213	41.7623	34.244	-0.0221701	628.448	0.037255	0	6.8789	1		296
									189	74.2124	11.4292	-0.0224421	636.307	0.0179429	0	9.82836	1		236	34.5702	52.5695	-0.0194086	548.645	0.084322	0	9.07673	1		186	42.7284	39.3211	-0.0123952	345.968	0.233659	0	6.80127	1		213	73.058	44.1528	-0.0214113	606.518	0.0334725	0	5.74707	1		296
									189	49.4377	14.4931	-0.018852	532.559	0.209215	0	4.28396	1		237	55.2732	13.6465	-0.011854	330.328	0.130836	0	3.39157	1		186	141.893	35.0255	-0.00870298	239.267	0.165262	0	5.46399	1		213	117.341	48.4972	-0.0200105	566.039	0.130793	0	8.47443	1		296
									189	123.424	33.8604	-0.010743	298.22	0.0823295	0	5.03635	1		237	67.0639	16.1778	-0.0235163	667.351	0.102479	0	6.02575	1		186	17.6714	38.4205	-0.00679827	184.224	0.233992	0	4.67771	1		214	91.7999	29.4591	-0.00996834	275.835	0.065116	0	7.82839	1		297
									189	6.82518	40.9397	-0.0227815	646.117	0.014319	0	9.35068	1		237	88.0646	20.7987	-0.0217257	615.606	0.00958508	0	10.6723	1		186	92.8184	48.4228	0.00334582	-84.4533	0.339993	0	8.86481	1		215	72.202	18.1494	-0.0200034	565.832	0.170853	0	5.41019	1		298
									189	116.69	44.3634	-0.0206523	584.586	0.0540295	0	7.73966	1		237	114.701	37.8658	-0.0208727	590.955	0.013608	0	3.87489	1		187	23.7681	47.1642	-0.0214875	608.721	0.036519	0	7.58452	1		215	14.4618	35.891	-0.0224404	636.26	0.0218198	0	6.49072	1		299
									190	62.0778	34.5693	-0.0222696	631.322	0.0307354	0	4.29607	1		238	10.0919	33.4947	-0.0106692	296.089	0.0700388	0	9.94235	1		187	138.298	47.1336	0.00315611	-78.9709	0.248059	0	12.6305	1		215	10.8517	53.2727	-0.0121971	340.243	0.0894399	0	16.0249	1		299
									190	62.0274	20.4392	-0.0222089	629.568	0.0137726	0	5.5872	1		238	138.971	40.1207	-0.0192964	545.401	0.117771	0	11.5397	1		187	34.8542	50.8086	-0.0214116	606.528	0.102386	0	4.99543	1		215	118.721	30.4065	-0.0226455	642.185	0.0123812	0	6.49932	1		299
									190	104.01	25.7778	-0.0116497	324.422	0.142635	0	3.65147	1		238	35.879	20.8932	-0.0233393	662.234	0.00853576	0	8.14124	1		188	79.8328	35.338	-0.0211875	600.051	0.0177434	0	9.76358	1		215	116.647	40.0512	-0.0233776	663.343	0.0702108	0	6.43471	1		299
									190	140.837	35.6568	-0.0252498	717.445	0.0203282	0	6.97992	1		238	19.9087	40.6112	-0.0220697	625.546	0.0578638	0	5.1844	1		188	62.6675	36.8676	-0.0225163	638.453	0.0254509	0	8.40985	1		216	137.222	5.93226	-0.0167983	473.211	0.197014	0	11.3285	1		299
									190	37.1417	49.7772	-0.0200827	568.125	0.149379	0	6.71446	1		238	46.2452	52.9034	-0.0213206	603.897	0.13765	0	11.6798	1		188	11.4399	49.7209	-0.0211259	598.271	0.112564	0	8.44886	1		216	143.251	23.6738	-0.0224538	636.645	0.0529922	0	8.12237	1		300
									191	40.2142	37.4212	-0.0118656	330.662	0.0227741	0	10.2026	1		239	64.9504	22.2361	-0.0234299	664.854	0.102419	0	6.41633	1		188	25.3929	34.0952	-0.0204337	578.269	0.0654342	0	4.1426	1		217	101.452	28.4883	-0.00608588	163.637	0.102809	0	9.70072	1		300
									191	104.852	32.0221	-0.0122895	342.913	0.226327	0	5.41591	1		239	100.879	40.1033	-0.0250245	710.935	0.0148964	0	7.36845	1		188	101.35	46.0157	0.00540307	-143.905	0.242985	0	6.17437	1		217	35.7034	37.5011	-0.0217292	615.707	0.0594361	0	6.8789	1		300
									191	95.2655	50.1011	-0.0211892	600.102	0.0162855	0	6.74525	1		240	124.634	5.04916	-0.0106292	294.934	0.134392	0	7.37979	1		189	119.827	24.4456	-0.0243488	691.408	0.154929	0	7.52809	1		217	123.034	40.8323	-0.0231964	658.107	0.064204	0	5.58897	1		300
									191	109.706	51.8049	-0.0203159	574.864	0.0227156	0	10.2057	1		240	82.465	10.9781	-0.0213851	605.762	0.0127319	0	11.3049	1		189	68.6762	43.9231	-0.0103654	287.308	0.213037	0	4.88892	1		217	140.436	51.6563	-0.0196668	556.107	0.0896458	0	13.8067	1		301
									192	76.6915	26.402	-0.0102193	283.087	0.0636839	0	7.05005	1		240	141.457	25.2835	-0.010073	278.86	0.0860455	0	9.3816	1		189	109.49	24.3488	-0.00954911	263.719	0.102473	0	3.07934	1		217	87.2722	22.3503	-0.0098054	271.126	0.0983914	0	7.86223	1		301
									192	121.417	50.4916	-0.0226638	642.713	0.0446995	0	7.73966	1		240	38.2147	44.2566	-0.0122389	341.45	0.0512198	0	8.57838	1		190	21.8686	22.6817	-0.0227838	646.184	0.0449356	0	6.46836	1		218	92.6604	14.0555	-0.0220737	625.663	0.0204642	0	9.62558	1		301
									192	65.7713	6.39487	-0.0222815	631.666	0.0214223	0	9.82836	1		240	90.12	50.0312	-0.0225287	638.811	0.0194629	0	10.4986	1		190	55.7743	5.57807	-0.023668	671.736	0.171127	0	14.7881	1		218	76.3049	21.6759	-0.0223998	635.084	0.103361	0	5.41019	1		301
									192	118.477	34.8074	-0.00707838	192.319	0.308131	0	5.03635	1		241	130.986	48.4516	-0.0175525	495.007	0.126405	0	10.5989	1		190	121.233	38.2993	-0.0228662	648.565	0.0340997	0	6.17289	1		218	22.5164	9.37454	-0.0218991	620.615	0.0378995	0	6.72811	1		301
									193	131.234	31.831	-0.0215931	611.773	0.0664504	0	3.50955	1		241	106.894	53.326	-0.0213128	603.673	0.0203954	0	6.17127	1		190	67.2257	20.7435	-0.0198421	561.172	0.0853868	0	4.30558	1		218	35.762	24.2051	-0.0237513	674.142	0.0164219	0	11.6955	1		302
									193	47.5397	50.2401	-0.0175225	494.14	0.204825	0	3.46679	1		241	22.8674	7.67568	-0.0295356	841.301	0.0518685	0	5.47026	1		190	83.8968	44.2156	0.00382292	-98.2407	0.274176	0	6.77128	1		218	74.2857	49.7672	-0.0108915	302.512	0.349977	0	5.56133	1		302
									193	32.922	12.8796	-0.00313235	78.2845	0.259953	0	11.0026	1		241	117.666	7.48116	-0.0105609	292.959	0.142319	0	7.37979	1		190	29.9216	51.5981	-0.0218683	619.726	0.203359	0	4.99543	1		218	11.9658	5.08742	-0.00827735	226.967	0.0866881	0	7.62478	1		303
									194	140.833	19.1446	-0.0115306	320.981	0.0389198	0	11.1798	1		241	126.735	16.0201	-0.0170998	481.924	0.351403	0	3.44463	1		191	65.2364	28.8598	-0.0115882	322.645	0.275954	0	6.64337	1		218	79.6145	7.15229	-0.0227419	644.97	0.0241715	0	9.7871	1		303
									194	17.1499	40.1714	-0.0218766	619.966	0.0463847	0	10.3533	1		241	90.4746	39.5386	-0.00931057	256.826	0.285514	0	5.64867	1		191	13.016	37.9648	-0.0232274	659.002	0.0637637	0	4.67771	1		218	24.4088	44.7287	-0.0188167	531.54	0.0362838	0	9.86438	1		303
									194	22.7321	17.0295	-0.0050346	133.257	0.117555	0	11.0026	1		242	14.7003	18.6636	-0.0204495	578.723	0.0155054	0	10.1153	1		191	127.338	13.1433	-0.00624485	168.231	0.17933	0	10.3453	1		219	4.78829	7.66052	-0.0063408	171.004	0.153656	0	7.62478	1		303
									194	115.626	23.6508	-0.0201636	570.462	0.0369311	0	10.0458	1		242	27.2713	20.1799	-0.022603	640.959	0.067123	0	6.32682	1		191	60.7217	48.8094	-0.0186083	525.518	0.370956	0	4.49734	1		219	77.3348	42.4932	-0.0211489	598.937	0.0767706	0	7.88717	1		303
									194	92.4576	25.9774	-0.0123873	345.738	0.127328	0	5.95381	1		242	94.5429	35.6199	-0.0112156	311.878	0.226239	0	5.64867	1		192	96.6385	13.1312	-0.00367142	93.8628	0.270914	0	17.0584	1		219	101.465	10.1667	-0.00412744	107.041	0.281675	0	9.62558	1		303
									194	8.00429	27.6563	-0.0108008	299.892	0.0546203	0	13.3357	1		243	9.63846	5.75961	-0.0212372	601.489	0.0380303	0	8.53314	1		192	45.5095	16.2233	-0.0179147	505.472	0.0485754	0	6.04027	1		219	18.086	30.5064	-0.00756765	206.458	0.364263	0	6.49072	1		303
									194	56.0047	41.5637	-0.02277	645.783	0.0518405	0	9.26309	1		243	77.9236	23.3905	-0.0219367	621.703	0.0501614	0	7.81763	1		192	35.5597	18.6064	-0.0186082	525.513	0.176843	0	5.05285	1		220	112.381	31.8331	-0.0230073	652.64	0.0166901	0	6.49932	1		303
									194	94.7357	40.8377	-0.0103302	286.291	0.142777	0	6.82633	1		243	122.053	15.3825	-0.0199071	563.049	0.314565	0	3.31987	1		192	113.598	45.4545	-0.0236756	671.954	0.0339774	0	9.99708	1		220	91.3309	36.3817	-0.0221492	627.843	0.0839962	0	6.89021	1		304
									195	69.1061	29.9518	-0.0149441	419.625	0.36258	0	6.38116	1		244	54.6529	14.8236	-0.0105224	291.845	0.0752345	0	11.7889	1		193	136.408	35.5824	-0.0216681	613.941	0.0283181	0	10.3871	1		220	30.6109	9.95661	-0.0248378	705.541	0.234452	0	5.06089	1		304
									196	80.8838	16.3719	-0.0106751	296.258	0.261408	0	5.5687	1		244	34.7957	26.2318	-0.00434804	113.416	0.264339	0	7.48064	1		193	5.90775	18.797	-0.0225313	638.886	0.0130869	0	14.4554	1		220	131.853	29.6404	-0.0189104	534.247	0.101044	0	3.95405	1		305
									196	105.783	38.5944	-0.0217811	617.206	0.259285	0	6.63793	1		244	56.684	39.9721	-0.00735238	200.237	0.0958695	0	8.48193	1		193	29.5588	23.6274	-0.0117354	326.899	0.215092	0	7.74813	1		220	105.013	42.1903	-0.0218506	619.213	0.0312043	0	5.95872	1		305
									196	114.276	38.8187	-0.0123955	345.975	0.0949293	0	5.80854	1		244	94.6447	13.9259	-0.021819	618.302	0.0107493	0	12.5313	1		193	104.726	40.8462	-0.0233861	663.589	0.166473	0	5.80442	1		221	58.6595	30.8809	-0.0222296	630.167	0.241144	0	6.21961	1		305
									196	41.8529	47.4913	-0.0216087	612.225	0.0355428	0	6.31626	1		244	54.2578	31.8446	-0.0103088	285.673	0.0969896	0	7.13072	1		194	115.471	8.8236	-0.0434188	1242.5	0.0160427	0	5.16303	1		221	88.4465	30.1243	-0.00739608	201.5	0.334359	0	6.89021	1		305
									196	100.213	29.0536	-0.0124931	348.797	0.176212	0	5.50688	1		244	136.327	17.4282	-0.00494143	130.564	0.148396	0	9.3816	1		194	69.894	24.1225	-0.0235343	667.871	0.270831	0	4.30558	1		221	54.1698	35.1852	-0.0224364	636.143	0.256416	0	6.18618	1		305
									196	50.8237	51.3509	-0.0188875	533.585	0.115987	0	3.46679	1		244	19.6206	50.4961	-0.00518035	137.468	0.256997	0	4.51671	1		194	112.366	25.4484	-0.0204575	578.956	0.0253824	0	3.07934	1		221	143.151	38.1192	-0.021085	597.089	0.0320901	0	12.0546	1		305
									197	138.259	6.89721	-0.021283	602.812	0.0408932	0	11.0403	1		245	42.8918	15.6328	-0.0222986	632.161	0.0161678	0	11.6429	1		194	99.3675	38.6158	-0.0230077	652.654	0.175193	0	5.80442	1		221	125.574	45.8107	-0.0218082	617.99	0.0418368	0	5.58897	1		305
									197	127.429	9.04037	-0.019306	545.679	0.131499	0	9.86745	1		245	104.251	39.346	-0.0224749	637.255	0.019095	0	4.74781	1		194	62.514	40.8049	-0.0217224	615.511	0.0557253	0	6.49038	1		222	62.2914	9.66097	-0.0140605	394.093	0.031774	0	6.20474	1		306
									197	133.331	27.4338	-0.0168776	475.502	0.167112	0	4.41795	1		245	115.174	41.5422	-0.0217439	616.132	0.105842	0	6.43552	1		194	128.768	28.5456	-0.0229838	651.962	0.0620282	0	6.40866	1		222	46.9122	6.53916	-0.0208295	589.706	0.0656305	0	4.42883	1		306
									197	74.5069	36.0156	-0.0214725	608.288	0.0371897	0	8.12025	1		245	101.824	49.8074	-0.0112043	311.553	0.116373	0	6.17127	1		194	18.977	40.3212	-0.0202408	572.694	0.33669	0	3.0919	1		222	17.645	51.909	-0.0222678	631.271	0.0122242	0	5.25331	1		306
									197	108.81	52.7582	-0.0210322	595.565	0.0143872	0	12.8096	1		245	27.9865	29.3294	-0.0100489	278.164	0.060516	0	7.48064	1		195	39.5171	15.4646	-0.0213175	603.808	0.114141	0	5.05285	1		223	9.82907	17.5151	-0.0163303	459.687	0.0242656	0	9.99231	1		307
									197	98.7065	35.2851	-0.0242366	688.167	0.113767	0	6.41112	1		246	64.295	7.05756	-0.0208824	591.235	0.0126775	0	12.3807	1		195	75.1758	28.0611	-0.0269927	767.814	0.136115	0	6.58857	1		223	79.2232	16.9316	-0.0073303	199.599	0.100089	0	5.57003	1		308
									198	38.8536	29.9751	-0.0111147	308.962	0.0284277	0	12.4945	1		246	17.5496	8.9579	-0.0260634	740.959	0.0800343	0	4.49877	1		195	90.7193	34.4917	-0.0110362	306.695	0.128233	0	8.78565	1		223	144.09	18.8683	-0.02431	690.288	0.0271071	0	6.01894	1		308
									198	25.303	53.1188	-0.0213797	605.607	0.110093	0	5.63248	1		247	108.702	5.71845	-0.0197293	557.911	0.0479475	0	6.78606	1		195	31.2184	38.9906	-0.0295032	840.363	0.076672	0	3.86903	1		223	72.2472	27.6491	-0.0257136	730.85	0.0152243	0	7.22106	1		308
									199	77.6952	11.8064	-0.021392	605.96	0.0584435	0	5.5687	1		247	34.972	7.09857	-0.0104345	289.307	0.25264	0	11.6429	1		195	90.1387	46.8404	-0.0214952	608.944	0.029715	0	6.77128	1		223	129.028	32.4072	-0.019472	550.478	0.125761	0	3.95405	1		308
									199	83.9078	22.8535	-0.00718788	195.483	0.061193	0	7.1523	1		247	40.9805	51.0083	-0.00882267	242.726	0.118452	0	17.0399	1		196	131.349	22.6796	-0.0222933	632.008	0.139632	0	6.40866	1		223	43.4726	44.4337	-0.0228704	648.685	0.0575618	0	7.48846	1		308
									199	63.7209	26.5284	-0.0278611	792.91	0.107043	0	6.38116	1		248	135.04	41.3205	-0.0177252	499.996	0.046497	0	4.17048	1		196	13.1338	6.27738	-0.00679898	184.245	0.173204	0	6.68017	1		223	79.6879	51.0881	-0.022202	629.37	0.0829473	0	5.56133	1		309
									199	64.8369	19.5071	-0.022298	632.142	0.108148	0	7.1094	1		249	42.367	32.1311	-0.022103	626.509	0.0143328	0	8.66486	1		196	82.7871	30.7144	-0.0226437	642.133	0.0471261	0	8.06061	1		224	25.0853	21.2202	-0.0109889	305.327	0.194431	0	5.58075	1		309
									200	139.272	39.8328	-0.0214285	607.016	0.0317521	0	9.46125	1		249	122.237	7.76583	-0.0223974	635.016	0.0115428	0	9.31726	1		196	20.8959	37.8968	-0.0182433	514.969	0.319988	0	3.0919	1		224	30.6986	4.89648	-0.0207594	587.681	0.0263337	0	5.06089	1		309
									200	133.642	31.8408	-0.0200464	567.075	0.216014	0	4.41795	1		249	15.8835	13.1368	-0.019188	542.268	0.158728	0	4.49877	1		197	27.5773	13.8365	-0.0227037	643.868	0.0681875	0	7.23302	1		224	18.4562	12.4733	-0.00946821	261.381	0.199451	0	5.54717	1		309
									200	50.309	34.9635	-0.0101803	281.961	0.0334656	0	8.91427	1		249	114.678	18.5632	-0.0217011	614.895	0.014649	0	7.3935	1		198	58.4194	46.1891	-0.0226378	641.963	0.0524324	0	6.76424	1		224	55.6811	41.1839	-0.00495016	130.816	0.374155	0	6.18618	1		309
									200	143.316	30.7744	-0.0116025	323.059	0.0901722	0	9.73239	1		249	101.818	43.423	-0.00980236	271.038	0.173175	0	4.74781	1		198	49.8203	6.15729	-0.0113568	315.958	0.100309	0	5.56842	1		224	37.6564	49.1506	-0.0104834	290.719	0.371548	0	7.48846	1		309
									201	95.5513	14.1405	-0.010933	303.712	0.0408133	0	3.67224	1		249	15.5037	48.6382	-0.0213376	604.39	0.0185874	0	4.51671	1		198	89.9981	13.1352	-0.0293054	834.648	0.309173	0	5.62746	1		225	109.254	38.0045	-0.0126335	352.854	0.0363642	0	5.95872	1		309
									201	8.47028	46.1474	-0.0116706	325.028	0.101506	0	14.1761	1		249	5.55888	8.30603	-0.00544229	145.038	0.189185	0	11.3989	1		198	21.2866	32.0769	-0.0218018	617.803	0.158188	0	5.06039	1		226	9.79857	28.4878	-0.00699387	189.877	0.118089	0	7.19742	1		310
									201	132.259	47.0722	-0.0210123	594.989	0.0438398	0	3.20667	1		249	24.7169	45.9235	-0.00542326	144.488	0.131979	0	3.88577	1		199	8.89298	25.3779	-0.0247811	703.901	0.205946	0	14.0883	1		226	134.343	46.3493	-0.0109792	305.046	0.0405501	0	8.78548	1		310
									202	16.1516	34.2327	-0.0233764	663.307	0.0124599	0	14.1761	1		250	71.8237	19.6366	-0.00386579	99.4796	0.186674	0	14.6304	1		199	29.8198	42.598	-0.0140175	392.848	0.358336	0	3.00202	1		226	92.2064	14.2398	-0.00646524	174.6	0.0658207	0	13.2593	1		310
									202	52.369	49.1448	-0.0288879	822.582	0.0178159	0	12.0011	1		250	60.3214	52.3099	-0.0212414	601.609	0.232291	0	8.97741	1		200	104.062	33.9891	-0.0259015	736.28	0.0577642	0	6.58869	1		226	125.766	17.7716	-0.0115347	321.1	0.0621209	0	8.91303	1		310
									202	71.6333	8.78734	-0.0204326	578.237	0.0588441	0	6.77211	1		251	114.522	43.8206	-0.0202049	571.656	0.0189868	0	4.80964	1		200	32.1441	8.22749	-0.022807	646.852	0.0460786	0	7.23302	1		226	60.7713	24.3063	-0.0216455	613.288	0.0144868	0	6.90546	1		310
									202	64.2798	50.7285	-0.00955454	263.876	0.112932	0	10.6232	1		251	141.026	7.07311	-0.0203844	576.844	0.068004	0	11.2164	1		200	85.2682	8.15765	-0.0243505	691.457	0.174964	0	6.86641	1		226	23.9616	53.4374	-0.0112929	314.112	0.134604	0	6.49893	1		310
									202	130.276	36.901	-0.0238758	677.74	0.0862924	0	6.07739	1		251	18.0524	26.0049	-0.0207372	587.039	0.0441936	0	10.3893	1		200	16.8645	11.8187	-0.0225547	639.561	0.0360047	0	6.68017	1		227	44.1175	9.97489	-0.0238001	675.552	0.0370923	0	4.42883	1		310
									203	16.489	5.95838	-0.0223616	633.982	0.0154277	0	13.1933	1		251	106.09	25.1367	-0.0106361	295.132	0.0466035	0	7.99998	1		200	114.199	39.9702	-0.022929	650.379	0.0247269	0	6.46783	1		227	111.441	26.3856	-0.0307553	876.546	0.00685834	0	9.64642	1		310
									203	83.0769	14.9359	-0.012015	334.981	0.0924466	0	6.22538	1		252	55.6134	15.6068	-0.0103842	287.851	0.138033	0	11.9957	1		201	104.912	7.75119	-0.0218162	618.221	0.0194647	0	12.7746	1		227	40.8055	27.6185	-0.0219754	622.821	0.0144422	0	9.20923	1		310
									203	126.889	17.5367	-0.01093	303.624	0.0463375	0	9.15024	1		252	90.8818	17.6391	-0.0220875	626.061	0.0313376	0	6.58844	1		201	60.0992	17.6382	-0.0238933	678.245	0.0300158	0	8.25955	1		227	16.5206	46.7774	-0.0217075	615.079	0.0201971	0	5.25331	1		311
									203	94.8142	44.6738	-0.010685	296.544	0.0885786	0	17.3089	1		252	70.0685	48.8516	-0.0121957	340.202	0.0324772	0	10.3424	1		201	23.6528	27.6038	-0.0203482	575.796	0.163772	0	5.06039	1		227	29.5738	46.8091	-0.0135017	377.944	0.0719884	0	8.41485	1		311
									203	26.7099	47.6648	-0.00652128	176.22	0.256472	0	5.63248	1		252	85.7109	50.6592	-0.026864	764.094	0.148527	0	15.0956	1		201	33.09	40.6215	-0.0181686	512.811	0.170429	0	3.82113	1		227	21.0281	17.3882	-0.0213688	605.291	0.0546968	0	5.54717	1		313
									204	51.315	20.1982	-0.0222647	631.182	0.0108794	0	10.0075	1		252	100.749	49.3386	-0.0117348	326.884	0.258619	0	5.83373	1		202	53.5996	10.2468	-0.0224814	637.444	0.0339495	0	5.56842	1		229	135.872	14.7597	-0.0212249	601.133	0.106884	0	4.55291	1		313
									205	73.2041	44.9658	-0.021703	614.949	0.0267742	0	8.69446	1		253	20.7666	36.0334	-0.0123795	345.514	0.11641	0	7.07571	1		202	118.326	10.7713	-0.0232952	660.961	0.190011	0	6.95559	1		229	69.8079	5.53463	-0.0107151	297.415	0.151448	0	3.40331	1		313
									205	142.628	16.6895	-0.0112912	314.062	0.0385072	0	14.1017	1		253	32.2804	9.78192	-0.0202493	572.94	0.0254517	0	8.8332	1		202	137.562	44.0526	-0.0215823	611.46	0.170263	0	5.50355	1		229	101.942	41.447	-0.0219786	622.912	0.046892	0	6.38538	1		313
									205	119.041	34.9218	-0.0123839	345.639	0.0592331	0	7.21476	1		253	130.746	11.5606	-0.00959458	265.033	0.0352189	0	9.31726	1		202	6.37576	47.7822	-0.0061913	166.684	0.204945	0	8.14387	1		230	131.451	36.3951	-0.0267542	760.922	0.0421266	0	9.40705	1		313
									205	32.8905	37.4628	-0.0247621	703.352	0.0141231	0	7.42656	1		253	49.785	36.6092	-0.0103267	286.19	0.0755352	0	7.7005	1		202	88.024	48.4706	-0.0217821	617.234	0.0750118	0	10.9545	1		230	127.553	9.03949	-0.0216911	614.605	0.0691159	0	7.07272	1		314
									205	78.7377	38.2596	-0.00991625	274.329	0.103364	0	8.69446	1		253	61.3291	36.4895	-0.0252878	718.544	0.0759269	0	6.4248	1		202	144.113	35.8038	-0.0234021	664.052	0.0701054	0	7.53386	1		230	108.472	17.2077	-0.0217091	615.124	0.0256545	0	6.26178	1		314
									205	33.5175	52.2707	-0.0230609	654.191	0.0344031	0	8.21936	1		253	105.969	46.7347	-0.0111972	311.347	0.242172	0	5.31024	1		202	143.845	50.359	-0.00847764	232.755	0.316329	0	7.15224	1		230	141.066	36.1769	-0.0209097	592.024	0.0305017	0	9.6178	1		314
									206	97.7937	17.0486	-0.0078272	213.959	0.124217	0	3.67224	1		253	143.939	47.3728	-0.00346096	87.7807	0.22566	0	5.85658	1		203	133.449	15.1545	-0.0227787	646.034	0.0203362	0	14.9258	1		231	8.05727	7.92085	-0.0213262	604.059	0.0121169	0	16.0584	1		315
									206	17.3306	19.1248	-0.00421437	109.553	0.146037	0	13.1933	1		254	90.8293	11.0508	-0.0217418	616.071	0.0351119	0	6.58844	1		203	60.7005	28.0763	-0.0195998	554.169	0.0225395	0	3.07595	1		231	85.1967	26.3926	-0.0224916	637.739	0.0155579	0	10.17	1		316
									206	118.062	22.9716	-0.012131	338.333	0.0274505	0	4.16509	1		254	135.957	38.6769	-0.0201267	569.395	0.106427	0	9.95835	1		203	43.1201	24.3155	-0.0212168	600.899	0.0269743	0	10.0454	1		231	22.5017	34.6133	-0.0226818	643.236	0.0256053	0	5.32626	1		316
									206	97.1883	23.9066	-0.00993704	274.93	0.168325	0	5.12125	1		255	43.6877	14.3129	-0.0111052	308.687	0.0889365	0	9.09278	1		203	67.4314	48.1669	-0.0118862	331.257	0.0814395	0	7.4421	1		232	50.3813	6.08797	-0.0183683	518.58	0.160264	0	7.37175	1		316
									206	129.607	28.1297	-0.0203833	576.812	0.0169594	0	7.22947	1		255	4.60423	34.5209	-0.0115276	320.894	0.0338587	0	15.9177	1		204	79.3241	19.1919	-0.0192536	544.166	0.0845715	0	4.49481	1		232	32.8853	22.9195	-0.0138747	388.722	0.0616255	0	9.05411	1		316
									206	40.9638	45.4101	-0.020871	590.907	0.0257257	0	4.9446	1		255	74.4345	36.2602	-0.0115333	321.059	0.0896945	0	4.95741	1		204	122.327	29.3718	-0.0300451	856.023	0.167743	0	5.40433	1		232	139.408	17.6278	-0.0208619	590.643	0.215024	0	4.55291	1		316
									206	113.312	45.2715	-0.00767541	209.572	0.17181	0	11.8294	1		255	22.1727	42.968	-0.0209685	593.724	0.0324245	0	7.07571	1		204	58.0412	43.7365	-0.0230606	654.181	0.0352983	0	7.95146	1		233	73.2104	14.9794	-0.0207544	587.537	0.0283885	0	5.89856	1		316
									206	132.84	50.2259	-0.0202345	572.51	0.0403227	0	3.20667	1		255	49.329	48.6707	-0.0201285	569.447	0.294573	0	5.11709	1		205	41.8166	5.7161	-0.0215635	610.918	0.0428975	0	8.55111	1		233	98.3866	28.4886	-0.0107366	298.037	0.0641464	0	8.23939	1		317
									207	39.3966	28.8771	-0.0223522	633.711	0.0195213	0	6.01967	1		255	51.4042	53.3481	-0.0199318	563.763	0.30876	0	5.11709	1		205	110.107	44.979	-0.0214553	607.791	0.0633919	0	6.46783	1		233	12.6076	40.6371	-0.0222255	630.048	0.0381942	0	7.06304	1		317
									207	139.006	33.0572	-0.0107333	297.939	0.0422337	0	9.53836	1		255	121.616	18.0532	0.00227575	-53.5299	0.341365	0	10.8431	1		205	92.1407	15.0673	-0.022017	624.023	0.0289953	0	9.74543	1		233	11.1619	47.5506	-0.0133293	372.961	0.262172	0	6.30953	1		318
									208	106.908	6.02585	-0.0202869	574.024	0.00977401	0	11.8007	1		255	32.9913	20.0072	0.00261973	-63.4703	0.343318	0	7.13955	1		205	21.493	17.9883	-0.0241517	685.714	0.0480487	0	7.71273	1		233	4.96183	46.3805	-0.0235491	668.298	0.174281	0	6.30953	1		318
									208	72.7903	9.4257	-0.0223317	633.118	0.100358	0	6.495	1		255	60.4958	28.8955	-0.0219082	620.879	0.140688	0	5.53293	1		205	29.2739	45.5567	-0.0216839	614.398	0.0355216	0	6.23852	1		234	107.399	38.1315	-0.0217411	616.051	0.0264142	0	6.38538	1		319
									208	141.138	46.6368	-0.0219777	622.887	0.0143535	0	9.04111	1		255	29.1501	41.5983	-0.0102845	284.97	0.149879	0	7.11061	1		206	52.7132	21.3351	-0.00692734	187.954	0.25163	0	5.58872	1		234	33.7943	41.3802	-0.0103699	287.44	0.0803292	0	6.33468	1		319
									208	66.949	12.2655	-0.0234781	666.248	0.122815	0	6.495	1		256	99.2598	29.3012	-0.0217552	616.457	0.0572949	0	6.8582	1		206	26.0421	32.6196	-0.0215489	610.495	0.123855	0	4.79187	1		234	107.575	23.405	-0.0220469	624.888	0.051425	0	3.67715	1		319
									208	61.0744	22.4127	-0.0239152	678.878	0.185186	0	5.99871	1		257	78.9429	21.9444	-0.00984858	272.374	0.0600135	0	8.93915	1		206	95.1314	40.1348	-0.0225486	639.385	0.0204452	0	10.9545	1		234	48.2583	24.8155	-0.0111415	309.736	0.055324	0	11.1149	1		321
									208	8.75046	51.0562	-0.00311635	77.8221	0.235164	0	18.2769	1		257	44.1095	25.4133	-0.00947851	261.679	0.0467024	0	11.1085	1		206	65.4996	40.9799	-0.0197245	557.774	0.0721215	0	4.98729	1		234	84.3547	36.5277	-0.0432121	1236.53	0.0178992	0	7.25728	1		321
									209	63.2978	31.6538	-0.0201969	571.424	0.191546	0	5.01059	1		257	89.7737	35.5161	-0.021449	607.61	0.0181424	0	9.44419	1		206	143.007	43.256	-0.0341801	975.518	0.125102	0	4.08444	1		234	44.8138	41.6557	0.0058685	-157.355	0.0950174	0	11.0229	1		321
									209	96.3238	28.9543	-0.00945683	261.052	0.144457	0	5.12125	1		258	94.5116	24.3524	-0.0113714	316.381	0.321775	0	6.8582	1		207	107.964	19.9799	-0.0218538	619.306	0.105156	0	8.79777	1		234	22.9171	47.6621	-0.00519441	137.875	0.306275	0	6.535	1		321
									209	91.2132	35.4487	-0.0103453	286.727	0.0830887	0	8.26404	1		258	15.708	49.1419	-0.0216568	613.614	0.0545626	0	8.93918	1		207	79.2438	14.6978	-0.0187376	529.252	0.131073	0	4.49481	1		235	134.699	21.3028	-0.0207793	588.256	0.154617	0	5.97311	1		322
									209	126.031	36.7089	-0.036594	1045.28	0.030115	0	7.21476	1		258	106.476	12.0508	-0.0203011	574.435	0.0217227	0	7.89943	1		207	6.02427	39.6459	-0.0210822	597.008	0.0360101	0	7.96992	1		235	38.4566	30.0565	-0.0217042	614.984	0.0555414	0	4.3227	1		322
									209	23.3036	32.3444	0.00212699	-49.2309	0.318116	0	4.7105	1		258	82.6154	41.6766	-0.0177863	501.761	0.283915	0	5.02232	1		207	114.206	38.6217	-0.0211132	597.906	0.0912425	0	7.56402	1		235	17.3368	33.3122	-0.0221336	627.393	0.256862	0	5.32626	1		323
									210	56.2147	18.8958	-0.022612	641.218	0.139721	0	5.99871	1		258	34.2177	52.2574	-0.0107374	298.059	0.0208995	0	11.8024	1		208	34.2873	9.76954	-0.0217654	616.753	0.0531122	0	8.55111	1		235	59.9534	49.7585	-0.0242303	687.984	0.0211873	0	5.6192	1		323
									210	53.9202	32.9013	-0.0206215	583.694	0.0174125	0	9.46028	1		258	70.805	43.862	-0.00922417	254.329	0.175206	0	5.0379	1		208	50.0937	10.3363	-0.0224596	636.813	0.0195988	0	9.47922	1		235	106.01	31.6143	-0.0111504	309.994	0.24284	0	6.66361	1		323
									210	48.9607	46.8738	-0.0210478	596.014	0.0476541	0	3.76476	1		259	34.6802	13.0703	-0.00699929	190.033	0.0870828	0	7.13955	1		208	63.6652	28.896	-0.0117686	327.859	0.0942733	0	3.07595	1		236	13.9495	28.2879	-0.0211409	598.707	0.242154	0	6.05949	1		324
									210	64.5576	47.3407	-0.0207163	586.434	0.266062	0	3.55719	1		259	104.239	19.6266	-0.00747758	203.855	0.214896	0	7.89943	1		208	115.939	51.9114	-0.0233983	663.941	0.0448073	0	9.05898	1		237	120.625	35.6573	-0.0237114	672.988	0.262775	0	5.32563	1		324
									210	36.1918	44.1152	-0.00731105	199.043	0.2465	0	3.23151	1		259	44.608	39.201	-0.0223483	633.596	0.0123577	0	7.50169	1		208	121.379	24.0512	-0.0178965	504.947	0.209385	0	5.40433	1		237	66.1158	8.2428	-0.0194349	549.405	0.104074	0	8.50444	1		325
									211	128.709	13.9476	-0.0272398	774.954	0.00868438	0	8.48072	1		260	121.96	7.21558	-0.0218285	618.577	0.0142173	0	9.09475	1		208	54.9815	29.8296	-0.0223808	634.536	0.137468	0	5.60459	1		237	136.047	8.18658	-0.00839721	230.431	0.111411	0	10.0215	1		325
									211	34.3159	18.9672	-0.011622	323.624	0.0911184	0	7.94662	1		260	79.0011	38.1894	-0.0215882	611.63	0.153626	0	4.95741	1		209	100.162	24.0469	-0.028682	816.631	0.0590618	0	8.79777	1		237	76.8561	42.4876	-0.0204402	578.457	0.144003	0	4.64044	1		325
									211	77.9291	29.7475	-0.023127	656.102	0.0107899	0	12.7879	1		261	81.0034	13.246	-0.0106341	295.075	0.307631	0	5.62291	1		209	5.03599	10.7403	-0.0137851	386.134	0.265735	0	17.9824	1		237	27.7439	43.2566	-0.0109651	304.639	0.0971357	0	6.33468	1		325
									211	39.2471	10.8736	-0.0198753	562.131	0.0142027	0	9.47755	1		261	85.0505	9.34236	-0.0100277	277.551	0.266835	0	5.62291	1		209	61.7877	18.7849	-0.010268	284.494	0.298526	0	7.47459	1		237	125.909	36.3272	-0.0221997	629.302	0.262321	0	5.32563	1		325
									211	109.133	17.6149	-0.0315113	898.395	0.0535142	0	10.4127	1		261	12.1441	16.1525	-0.0219543	622.21	0.0102946	0	12.0075	1		209	108.223	29.177	-0.0200485	567.138	0.21224	0	8.83006	1		238	68.2211	18.1258	-0.0222437	630.573	0.0313283	0	5.89856	1		326
									211	135.154	23.4933	-0.00454381	119.073	0.317289	0	7.21313	1		261	69.7292	34.632	-0.0225308	638.87	0.0119191	0	9.29248	1		209	21.5022	31.0863	-0.0208156	589.304	0.154908	0	4.79187	1		238	144.233	14.3197	-0.0220358	624.568	0.0430165	0	10.2282	1		326
									211	42.9852	24.044	-0.0109996	305.638	0.120777	0	5.18581	1		261	129.82	17.6664	-0.00303893	75.5847	0.183654	0	4.70167	1		209	5.14644	31.7245	-0.012637	352.956	0.323456	0	7.37548	1		238	143.735	45.0257	-0.0212236	601.096	0.0189171	0	8.43189	1		327
									211	65.4156	27.1128	-0.0210509	596.103	0.21028	0	5.01059	1		261	135.817	42.7668	-0.00322113	80.8499	0.238277	0	11.3907	1		209	67.0223	36.2308	-0.00870243	239.251	0.373776	0	4.98729	1		239	76.4691	12.8326	-0.0294033	837.477	0.118231	0	3.61147	1		327
									211	65.3243	42.1773	-0.0203618	576.189	0.187181	0	5.22004	1		261	70.5477	48.8933	-0.00906094	249.612	0.222604	0	5.0379	1		209	139.213	41.7435	-0.0173268	488.484	0.302935	0	4.08444	1		239	32.5645	33.5045	-0.0221152	626.86	0.206744	0	6.82689	1		328
									212	87.3827	13.4708	-0.0139077	389.676	0.0222205	0	10.4841	1		262	57.8499	10.623	-0.00306404	76.3103	0.201778	0	9.84506	1		210	135.848	6.79798	0.00614247	-165.272	0.179461	0	19.4819	1		239	9.95551	35.6502	-0.0247843	703.993	0.131307	0	5.46289	1		328
									212	113.182	33.6416	-0.0113737	316.446	0.114	0	6.6063	1		262	74.3948	11.203	-0.0096197	265.759	0.133875	0	6.32045	1		210	71.3034	12.2562	-0.0204789	579.575	0.133061	0	4.2739	1		239	94.1074	39.6956	-0.0213858	605.782	0.0689239	0	3.60126	1		328
									212	125.007	50.9524	-0.0180916	510.584	0.230179	0	7.90642	1		262	114.766	45.7892	-0.0202402	572.677	0.0336046	0	14.6419	1		210	57.1911	24.679	-0.0229403	650.704	0.189286	0	5.58872	1		239	64.3905	40.5211	-0.0201728	570.728	0.0355491	0	3.05863	1		329
									212	48.8542	12.6667	-0.00977162	270.15	0.086712	0	8.84258	1		262	23.0302	42.9786	-0.00202615	46.3168	0.342067	0	9.57088	1		210	12.1027	29.2735	-0.0212911	603.046	0.0397687	0	7.37548	1		239	92.4589	9.39153	-0.00419239	108.918	0.125507	0	10.2208	1		330
									213	16.1045	24.3343	-0.010215	282.962	0.0744568	0	7.41028	1		264	51.1578	35.5437	-0.0111891	311.113	0.0365757	0	7.50169	1		211	18.7179	41.8472	-0.0203901	577.007	0.0208669	0	9.45771	1		240	64.9907	52.2487	-0.0158663	446.276	0.107186	0	5.6192	1		330
									213	45.9369	42.6244	-0.00987482	273.132	0.275073	0	5.21546	1		264	76.7636	17.0628	-0.00953741	263.381	0.147058	0	3.86192	1		211	118.571	30.2451	-0.0183632	518.435	0.176294	0	4.77982	1		240	102.134	16.2178	-0.0224375	636.174	0.0826659	0	5.5466	1		330
									214	60.8678	9.81827	-0.0210093	594.902	0.0786158	0	3.54206	1		264	76.7668	23.5826	-0.00326082	81.9971	0.27749	0	4.26004	1		211	58.8946	38.3096	-0.0218289	618.587	0.0349872	0	7.12438	1		240	34.9461	19.5591	-0.0139651	391.334	0.0458515	0	11.0689	1		330
									214	121.667	9.22262	-0.0105787	293.472	0.0898019	0	8.48072	1		264	10.2578	28.1092	-0.00684316	185.521	0.128965	0	8.55074	1		212	40.1004	26.3594	-0.0111982	311.377	0.115413	0	5.50383	1		240	40.6643	33.773	-0.0229777	651.785	0.0466081	0	4.3227	1		331
									214	36.382	30.3497	-0.0237733	674.777	0.0677058	0	6.15967	1		264	60.6644	51.7305	-0.0215287	609.911	0.0609608	0	10.2824	1		213	65.2756	10.0387	-0.0241355	685.244	0.0425407	0	6.42278	1		240	133.23	46.4202	-0.0126879	354.426	0.0867823	0	5.52577	1		331
									214	137.112	30.4355	-0.0109134	303.146	0.0708059	0	7.21313	1		264	61.6869	19.6896	-0.00673782	182.477	0.0588618	0	9.84506	1		213	111.093	20.8263	-0.0195457	552.607	0.0608214	0	7.78546	1		241	26.8501	6.74386	-0.0044446	116.206	0.309159	0	8.65759	1		331
									214	14.4876	36.5307	-0.010467	290.246	0.136689	0	5.12661	1		265	111.303	18.768	-0.0234935	666.69	0.118972	0	6.39711	1		213	118.788	35.02	-0.0168655	475.153	0.269173	0	4.77982	1		241	72.3498	43.5951	-0.0206926	585.749	0.136466	0	4.64044	1		332
									215	97.8649	13.2753	-0.0215679	611.045	0.025083	0	10.4841	1		266	90.78	9.36328	-0.0222029	629.397	0.0105229	0	5.7296	1		213	9.33036	42.997	-0.0231557	656.931	0.0350994	0	6.627	1		242	82.8616	42.8844	-0.0296099	843.446	0.0339652	0	6.01861	1		333
									215	33.0836	44.9995	-0.0208306	589.738	0.019554	0	3.23151	1		268	76.0933	42.0186	-0.011393	317.005	0.0515299	0	6.44191	1		214	85.4764	42.5717	-0.0245419	696.99	0.033748	0	3.76243	1		242	6.27681	9.36319	-0.0258934	736.046	0.160997	0	5.90397	1		333
									215	51.5732	44.1631	-0.0114502	318.659	0.10537	0	3.76476	1		268	107.377	53.3899	0.0084212	-231.124	0.303352	0	10.7319	1		214	54.2552	4.54057	-0.0225001	637.985	0.0282217	0	8.31463	1		242	12.7455	30.9535	-0.0225474	639.35	0.118435	0	5.46289	1		334
									215	119.499	45.2798	-0.0112011	311.461	0.119154	0	7.90642	1		269	60.4088	31.3036	-0.0110174	306.152	0.0508724	0	8.92915	1		214	74.9604	6.35183	-0.0102422	283.748	0.20994	0	4.58777	1		242	115.299	36.5902	-0.00972289	268.741	0.121324	0	4.96213	1		334
									216	126.167	30.1264	-0.0323061	921.363	0.0137543	0	9.19069	1		269	105.634	42.8006	-0.0112739	313.562	0.0367262	0	5.61027	1		214	85.8521	12.1528	0.00366552	-93.6923	0.23704	0	8.23842	1		243	23.6982	20.1206	-0.0219744	622.791	0.11276	0	5.12072	1		334
									216	143.436	9.91813	-0.0114183	317.736	0.0650677	0	12.3658	1		269	79.1822	20.0735	-0.00225519	52.9357	0.347458	0	3.86192	1		214	57.7539	49.4796	-0.0215472	610.446	0.0222581	0	11.2281	1		243	43.0075	49.5917	-0.0210889	597.202	0.0102638	0	15.9913	1		334
									216	22.9667	27.1312	-0.0216718	614.047	0.187743	0	4.8391	1		270	35.4218	6.09739	-0.0216833	614.381	0.0645142	0	4.70731	1		214	15.9224	51.9891	-0.0190992	539.703	0.106815	0	10.5202	1		244	22.3639	48.1524	-0.0231428	656.558	0.0153647	0	9.49076	1		334
									216	47.3211	26.8888	-0.0227212	644.374	0.0495664	0	5.18581	1		270	67.736	26.2005	-0.0115797	322.4	0.108274	0	3.43585	1		214	21.6323	20.8938	-0.0068313	185.179	0.171887	0	10.1933	1		244	98.9959	49.7093	-0.0242878	689.646	0.0535804	0	6.9002	1		335
									216	53.4303	34.2829	-0.0316264	901.721	0.0591933	0	9.59134	1		271	28.9567	21.3386	-0.0106208	294.689	0.2219	0	9.37528	1		214	137.262	26.2285	-0.00967952	267.488	0.0725703	0	10.6654	1		244	75.0563	32.5063	-0.00725218	197.341	0.153137	0	11.4143	1		335
									216	119.145	36.4865	-0.0221342	627.411	0.0654817	0	6.6063	1		271	112.654	17.8972	-0.01003	277.615	0.0395915	0	13.7566	1		215	14.1629	8.8393	-0.0225969	640.78	0.070913	0	6.74604	1		244	61.4063	41.1919	-0.0102195	283.093	0.0934561	0	3.05863	1		335
									216	140.039	47.5243	-0.0202476	572.89	0.25925	0	5.38135	1		271	85.8249	36.5633	-0.0214757	608.381	0.0164249	0	11.1564	1		215	31.5116	23.7493	-0.0214672	608.134	0.0278507	0	8.97661	1		245	6.63719	52.4242	-0.011241	312.614	0.0369818	0	9.18554	1		336
									217	99.7196	50.7991	-0.0345041	984.883	0.0156093	0	14.1823	1		271	69.7933	43.3634	-0.00429937	112.01	0.221753	0	6.44191	1		215	52.7066	28.5216	-0.0231242	656.02	0.0533521	0	5.90564	1		245	109.583	52.3088	-0.0216061	612.148	0.0249143	0	3.8894	1		336
									217	139.94	52.9047	-0.0208188	589.396	0.190511	0	5.38135	1		272	11.486	23.5906	-0.0220067	623.727	0.0122003	0	12.9622	1		215	50.1474	40.7975	-0.0122287	341.155	0.138938	0	5.33748	1		246	74.4767	13.8656	-0.00958133	264.651	0.319294	0	4.64393	1		336
									218	5.25048	9.59779	-0.0113457	315.639	0.0242481	0	11.3829	1		272	19.4431	4.60947	-0.0234388	665.111	0.043649	0	16.0477	1		215	110.224	48.0966	-0.0211783	599.786	0.0262555	0	6.99106	1		246	29.1981	23.7793	-0.0215884	611.638	0.0647704	0	3.60833	1		336
									218	37.1792	17.8752	-0.0231926	657.995	0.0422893	0	6.18394	1		272	47.5857	6.51715	-0.0107851	299.439	0.0321016	0	12.1712	1		215	116.247	5.04534	-0.0215774	611.32	0.188944	0	5.89911	1		246	140.679	15.5081	-0.00475973	125.313	0.140061	0	8.74794	1		336
									218	59.8446	20.1558	-0.0223659	634.106	0.025884	0	6.82625	1		272	83.7071	11.7951	-0.00936366	258.36	0.308895	0	9.43429	1		215	107.917	41.4971	-0.00701241	190.412	0.268626	0	6.99106	1		246	133.998	47.0572	-0.0214545	607.766	0.063253	0	12.4411	1		336
									218	135.701	19.5662	-0.0193732	547.622	0.282426	0	5.02406	1		272	59.9609	21.2296	-0.0222253	630.044	0.123425	0	6.46278	1		216	75.3751	30.0324	-0.0210723	596.722	0.0769381	0	6.40053	1		247	103.816	6.89917	-0.00614053	165.216	0.167486	0	15.4605	1		337
									218	19.714	35.6646	-0.0218945	620.482	0.0915285	0	4.73944	1		272	106.734	30.3147	-0.0204021	577.354	0.0214883	0	12.5342	1		216	40.8779	20.9108	-0.0117229	326.539	0.124506	0	5.50383	1		247	110.995	34.122	-0.0198561	561.577	0.0174977	0	4.96213	1		337
									218	143.165	40.6517	-0.0108244	300.573	0.158445	0	7.55023	1		272	46.0924	18.6908	-0.0226388	641.993	0.0507993	0	3.54217	1		216	71.1352	38.5694	-0.00649492	175.458	0.276804	0	9.53188	1		247	101.947	43.4722	-0.0192945	545.348	0.249752	0	6.9002	1		337
									218	52.8317	24.2408	-0.0116018	323.04	0.319262	0	6.1138	1		274	35.3654	42.2157	-0.00824074	225.909	0.1339	0	10.0048	1		217	22.9324	42.1999	-0.0305528	870.696	0.00681289	0	11.973	1		248	68.1242	12.1388	-0.0224989	637.949	0.0535013	0	6.58303	1		337
									219	101.249	25.521	-0.0222591	631.021	0.013867	0	10.6872	1		274	127.544	4.82938	-0.0101898	282.233	0.178584	0	5.47862	1		217	125.444	45.3819	-0.0214426	607.422	0.0171608	0	11.9804	1		248	28.5112	40.9216	-0.00293411	72.5555	0.353984	0	9.49076	1		337
									219	31.077	18.8772	-0.0132003	369.233	0.218646	0	6.18394	1		274	63.0769	15.5676	-0.0230867	654.937	0.103211	0	6.46278	1		218	9.03041	24.5022	-0.0227081	643.996	0.100809	0	5.37144	1		248	12.0738	45.0203	-0.00245808	58.7988	0.361581	0	9.18554	1		338
									219	91.1616	39.49	-0.0224261	635.845	0.0622976	0	8.82433	1		274	109.924	46.4161	-0.0219078	620.866	0.0233399	0	5.61027	1		218	39.884	47.3637	-0.0218462	619.088	0.0317587	0	4.9998	1		249	51.157	11.8544	-0.00933966	257.666	0.286558	0	8.27744	1		338
									219	130.138	52.6605	-0.00708806	192.599	0.0809314	0	9.80572	1		275	93.0975	8.98668	-0.0104374	289.388	0.0840979	0	9.80146	1		218	122.076	5.9485	-0.0180093	508.207	0.295644	0	5.89911	1		249	124.648	34.6102	-0.0234221	664.628	0.0653622	0	6.26029	1		339
									219	13.4939	31.5013	-0.0216144	612.388	0.0703533	0	5.12661	1		275	62.9398	35.9286	-0.0221943	629.146	0.115699	0	7.08631	1		218	53.5183	36.6592	-0.0136502	382.234	0.15018	0	5.33748	1		250	88.3787	7.73709	-0.0225253	638.712	0.0573063	0	6.73583	1		340
									220	87.3424	19.8303	-0.0111638	310.382	0.0279085	0	10.8703	1		275	71.1374	25.7156	-0.00893459	245.961	0.151154	0	3.43585	1		218	4.81471	47.8473	-0.0114023	317.275	0.12104	0	6.627	1		250	125.812	28.459	-0.023806	675.723	0.213434	0	6.26029	1		340
									221	13.8931	17.0055	-0.0117941	328.597	0.0229327	0	10.1229	1		276	75.2163	50.5481	-0.0120186	335.085	0.0441408	0	6.56231	1		218	9.81564	13.9978	-0.0210986	597.484	0.103898	0	5.35347	1		250	140.419	36.4012	-0.0215609	610.844	0.0270443	0	4.02421	1		340
									222	77.2378	36.986	-0.0224372	636.167	0.0166129	0	7.18111	1		276	81.903	22.1649	-0.0219807	622.975	0.0157937	0	10.5255	1		218	90.015	19.2621	0.00319672	-80.1447	0.340816	0	8.23842	1		250	94.1293	45.0666	-0.0180049	508.08	0.171864	0	5.31299	1		340
									222	101.389	36.2072	-0.0209941	594.462	0.0115293	0	10.6872	1		276	63.7481	52.1079	-0.00402673	104.131	0.225711	0	6.03778	1		219	70.6473	4.78819	-0.0209407	592.92	0.0435568	0	4.58777	1		250	23.9999	53.2354	0.00258076	-62.3443	0.367619	0	5.3661	1		341
									222	10.655	49.6401	-0.0225189	638.527	0.0527355	0	9.19241	1		276	131.446	8.67593	-0.0107285	297.803	0.206798	0	5.47862	1		219	101.183	15.4365	-0.0217364	615.914	0.0139598	0	8.07226	1		251	53.5594	34.3697	-0.0216999	614.86	0.0173339	0	10.811	1		342
									222	106.278	9.41507	-0.0100824	279.13	0.107396	0	16.8729	1		277	36.7839	32.312	-0.0217424	616.086	0.0360478	0	3.5789	1		219	46.0832	6.07419	-0.0220262	624.289	0.0134382	0	8.21243	1		251	28.5239	20.2345	-0.0219301	621.51	0.0590007	0	3.60833	1		342
									222	141.91	11.0561	-0.0213905	605.917	0.0160218	0	9.97696	1		277	102.682	46.7385	-0.0105592	292.908	0.152844	0	5.23548	1		219	76.7272	23.7763	-0.00939555	259.282	0.173278	0	6.40053	1		251	47.0422	23.4191	-0.0110936	308.354	0.0278873	0	6.32022	1		342
									222	124.661	12.6332	-0.0216917	614.624	0.0134547	0	7.37026	1		277	139.01	48.1528	-0.0216995	614.848	0.102448	0	5.59944	1		219	130.542	7.76888	-0.0202924	574.185	0.0380039	0	8.65929	1		251	19.0358	11.9466	-0.0243709	692.046	0.200493	0	6.95997	1		343
									222	66.6703	20.0702	-0.0200499	567.177	0.276608	0	3.46252	1		278	63.6524	28.8782	-0.029342	835.704	0.179097	0	7.08631	1		220	54.2697	16.793	-0.0297179	846.566	0.0310277	0	6.82731	1		251	135.419	22.498	-0.00694431	188.444	0.302815	0	6.95081	1		343
									222	24.0425	37.5949	-0.0219998	623.526	0.0973856	0	4.73944	1		278	117.207	28.2499	-0.0219717	622.715	0.0154373	0	6.73936	1		220	67.5072	11.4068	-0.010653	295.62	0.229638	0	7.32573	1		252	138.055	6.81243	-0.00532715	141.711	0.135899	0	13.6879	1		344
									222	49.9326	53.1473	-0.0116484	324.386	0.0416417	0	7.25583	1		279	25.5874	5.7315	-0.0222076	629.53	0.016946	0	13.8617	1		220	136.933	41.3992	-0.0209254	592.478	0.0318957	0	3.85233	1		252	10.5052	23.0795	-0.0215474	610.454	0.0110798	0	14.0254	1		345
									223	78.6154	7.97773	-0.0147332	413.532	0.128527	0	5.34331	1		279	52.5835	21.5819	-0.0116017	323.037	0.0823298	0	11.2363	1		221	60.6541	14.374	-0.0226448	642.166	0.0656184	0	6.82731	1		253	94.6848	5.36971	-0.0265318	754.493	0.0499867	0	5.93172	1		345
									223	131.671	36.6911	-0.0195179	551.804	0.0917288	0	4.63309	1		279	48.0959	40.2246	-0.0108474	301.239	0.0279141	0	12.0026	1		221	14.4714	25.8656	-0.0213391	604.434	0.142082	0	5.60924	1		253	96.6441	28.9832	-0.0216196	612.54	0.0219806	0	6.56041	1		346
									223	38.0453	10.7979	-0.0216321	612.901	0.0221429	0	7.13007	1		280	45.9962	8.92343	-0.009697	267.993	0.0321786	0	9.483	1		221	80.6206	5.17537	-0.02315	656.766	0.195875	0	6.40153	1		253	107.545	33.2964	-0.0219125	621.002	0.018897	0	8.36789	1		346
									223	117.172	23.8509	-0.021952	622.146	0.0085788	0	12.0375	1		280	81.1457	47.7363	-0.0109133	303.143	0.0412552	0	6.56231	1		221	124.49	27.9557	-0.0221837	628.841	0.0379374	0	9.12524	1		253	46.5716	42.6188	-0.0125913	351.635	0.0264738	0	10.811	1		346
									223	49.6864	45.8957	-0.00631331	170.21	0.174971	0	7.25583	1		280	66.1521	10.638	-0.0102635	284.364	0.136092	0	4.27281	1		222	85.9729	8.68709	-0.021323	603.967	0.247295	0	6.40153	1		253	115.766	34.8583	-0.00354337	90.1623	0.307048	0	8.36789	1		347
									225	118.59	35.8046	-0.0209716	593.814	0.0137029	0	6.60655	1		280	110.706	26.475	-0.00993383	274.837	0.214055	0	6.73936	1		222	11.4331	38.8655	-0.0209411	592.93	0.165315	0	8.18439	1		254	74.6106	6.02862	-0.0113797	316.62	0.0377271	0	13.8737	1		347
									225	88.1485	8.98997	-0.0223179	632.718	0.0302271	0	5.31862	1		280	95.0712	40.1758	-0.0118292	329.611	0.0897712	0	6.45228	1		222	53.5598	42.5356	-0.0247327	702.503	0.249985	0	5.79517	1		254	78.7768	22.1949	-0.00958481	264.751	0.16586	0	5.22166	1		347
									225	74.8671	43.7645	-0.0227022	643.823	0.0825719	0	6.51954	1		280	144.077	45.7695	-0.0220658	625.432	0.123789	0	5.59944	1		222	10.4291	19.316	-0.0195654	553.176	0.134395	0	4.04273	1		254	85.2543	44.5871	-0.00871682	239.667	0.119141	0	4.23299	1		348
									225	19.4592	52.2832	-0.0204959	580.066	0.140171	0	9.19241	1		280	57.7476	51.4383	-0.0211056	597.685	0.0189075	0	6.03778	1		223	131.365	21.9551	-0.0222096	629.59	0.0356945	0	6.11566	1		254	30.55	29.1591	-0.0219893	623.223	0.0523257	0	6.74641	1		348
									226	73.4011	9.1448	-0.0101146	280.06	0.0949082	0	5.34331	1		281	14.8294	22.2773	-0.0129329	361.506	0.131434	0	6.78583	1		223	58.4954	25.9544	-0.0375891	1074.03	0.113481	0	6.33733	1		254	128.781	47.704	-0.0036731	93.9111	0.295488	0	6.24289	1		348
									226	137.583	21.5308	-0.0211617	599.306	0.0256519	0	6.97225	1		281	36.3764	42.8162	-0.0325174	927.469	0.0217356	0	9.47505	1		223	113.5	39.3247	-0.0232566	659.845	0.211563	0	6.00964	1		254	80.8155	51.2228	-0.00695244	188.679	0.30447	0	7.14647	1		348
									226	20.8064	24.4001	-0.010951	304.233	0.0539032	0	10.1229	1		281	39.9416	25.5742	-0.0208955	591.614	0.0353672	0	3.89329	1		223	58.4216	45.6895	-0.0253197	719.467	0.200869	0	5.79517	1		255	141.936	32.674	-0.0115133	320.482	0.116276	0	4.02421	1		349
									226	30.94	36.8439	-0.0208138	589.251	0.14528	0	4.91526	1		281	133.162	25.8228	-0.0106973	296.9	0.0643366	0	9.57788	1		224	122.56	42.7348	-0.02018	570.938	0.0299784	0	8.85329	1		256	109.141	19.5953	-0.0223342	633.189	0.0117677	0	10.1619	1		349
									226	66.736	40.5298	-0.0233012	661.136	0.261235	0	5.74793	1		281	101.175	32.1451	-0.0217283	615.681	0.0203194	0	5.52746	1		224	44.6533	14.1612	-0.0237949	675.401	0.025304	0	8.21243	1		256	30.1326	7.95877	-0.0144905	406.519	0.0222737	0	11.7916	1		349
									226	68.7162	45.9259	-0.02383	676.415	0.251669	0	5.74793	1		282	97.3269	12.5293	-0.0215857	611.56	0.0152772	0	13.1072	1		224	43.7118	26.2286	-0.0223944	634.93	0.111748	0	12.1041	1		256	43.8704	17.9524	-0.0114078	317.433	0.0485893	0	6.32022	1		350
									227	60.7412	6.71371	-0.0108111	300.19	0.0496043	0	8.91164	1		282	15.8162	15.5636	-0.0212917	603.064	0.0328906	0	6.78583	1		224	108.214	30.5666	-0.0206849	585.526	0.342565	0	5.63133	1		256	40.8804	30.6612	-0.0220507	624.997	0.0300221	0	4.18895	1		350
									227	52.7957	10.7493	-0.0109948	305.499	0.0497606	0	8.91164	1		283	62.7189	6.53521	-0.00992932	274.707	0.192	0	5.34976	1		224	47.3494	42.2707	-0.0217197	615.431	0.169653	0	5.24171	1		256	104.499	43.7876	-0.0237674	674.606	0.0179088	0	10.9245	1		350
									227	132.028	12.4295	-0.0193679	547.467	0.272202	0	5.41974	1		283	95.2855	25.4766	-0.00886796	244.035	0.095276	0	8.27279	1		224	138.076	48.6458	-0.0250566	711.862	0.209692	0	5.6416	1		256	4.62726	44.7586	-0.0188893	533.636	0.249711	0	19.3287	1		350
									227	141.334	33.2106	-0.0108982	302.705	0.242395	0	10.2713	1		283	26.18	39.0582	-0.0216927	614.653	0.0166314	0	6.78405	1		225	100.757	15.7514	-0.0228149	647.08	0.0383392	0	9.23227	1		256	116.815	50.6154	-0.0064453	174.024	0.118378	0	9.02618	1		350
									228	93.4555	8.63884	-0.00993072	274.747	0.294781	0	5.31862	1		284	129.473	9.94111	-0.0221078	626.648	0.169177	0	6.55491	1		225	54.8002	31.1029	-0.0241702	686.249	0.246449	0	6.33733	1		257	53.4242	29.0605	-0.0115114	320.425	0.0828134	0	7.44744	1		350
									228	59.9131	24.3948	-0.0236305	670.652	0.236507	0	5.90039	1		284	133.079	15.4152	-0.0213266	604.072	0.245662	0	4.76626	1		225	56.0018	6.23278	-0.020214	571.919	0.140784	0	9.37677	1		257	134.837	46.097	-0.00671724	181.883	0.18804	0	6.00132	1		350
									228	19.7616	36.2295	-0.0490612	1405.56	0.050307	0	3.91557	1		284	141.743	30.0765	-0.0205484	581.584	0.0572364	0	9.57788	1		225	71.8952	46.3719	-0.0088191	242.623	0.118354	0	6.80617	1		258	46.4038	4.89824	-0.0200673	567.68	0.0679963	0	13.2977	1		350
									228	129.345	40.6981	-0.0207201	586.544	0.0412897	0	4.63309	1		284	94.7453	33.7318	-0.011819	329.315	0.329425	0	5.6124	1		226	12.6591	15.9439	-0.0204985	580.141	0.0963413	0	4.04273	1		258	30.8971	22.4217	-0.0224195	635.654	0.00953623	0	6.74641	1		351
									228	132.93	7.08529	-0.0209353	592.764	0.218093	0	5.41974	1		285	54.1201	13.8152	-0.0202861	574.003	0.0411184	0	9.483	1		226	69.0109	18.3271	-0.0219977	623.464	0.0293645	0	6.42031	1		258	114.237	10.8035	-0.0208176	589.361	0.0160431	0	4.31219	1		351
									229	106.482	5.04441	-0.0211188	598.067	0.0116495	0	7.90235	1		285	65.0498	14.7662	-0.0218879	620.293	0.024347	0	4.27281	1		226	26.9747	29.757	-0.0229805	651.866	0.175641	0	9.64564	1		258	79.441	27.3742	-0.0232672	660.151	0.0231758	0	3.80315	1		351
									229	32.4745	15.3001	-0.022351	633.674	0.0134774	0	8.75336	1		285	78.8189	27.9761	-0.0113597	316.044	0.0317417	0	11.7719	1		226	6.88632	32.0602	-0.0120087	334.797	0.0629873	0	8.18439	1		259	125.514	53.0237	-0.0212817	602.775	0.0162969	0	6.24289	1		351
									229	114.997	30.2603	-0.00822163	225.357	0.113657	0	6.60655	1		285	89.1335	33.6492	-0.0216885	614.53	0.0631346	0	5.6124	1		226	113.122	33.327	-0.0189303	534.821	0.230363	0	5.63133	1		259	98.2841	24.2282	-0.036743	1049.58	0.0360927	0	3.83462	1		351
									229	91.4127	39.8873	-0.00640286	172.797	0.0674486	0	11.4445	1		285	106.689	32.5362	-0.0122161	340.792	0.249053	0	5.52746	1		226	42.1122	42.0532	-0.0215938	611.793	0.140258	0	3.09364	1		259	81.0518	44.0802	-0.0225558	639.595	0.0139393	0	4.23299	1		351
									229	27.9933	40.7779	-0.0202507	572.98	0.231814	0	4.91526	1		285	45.5657	40.5067	-0.0218937	620.46	0.0117045	0	9.47505	1		226	25.7967	20.1836	-0.0232121	658.561	0.206831	0	5.59681	1		259	46.0689	49.1269	-0.00462503	121.421	0.224149	0	11.3233	1		352
									230	43.6941	38.6971	-0.0210618	596.419	0.0169077	0	6.94937	1		285	111.881	40.6952	-0.0212202	600.996	0.0590114	0	5.21709	1		227	118.842	50.7698	-0.0228047	646.787	0.0244229	0	7.2059	1		259	19.7834	24.9191	-0.0220799	625.842	0.0597592	0	6.81573	1		352
									230	114.326	18.7346	-0.0202084	571.757	0.277234	0	5.01741	1		285	44.6134	52.6804	-0.0204892	579.872	0.0167576	0	12.2108	1		227	45.5569	48.7889	-0.0119108	331.969	0.146896	0	6.76009	1		260	131.119	20.0748	-0.0232031	658.299	0.0289701	0	8.90206	1		353
									231	37.9148	24.8489	-0.020856	590.473	0.0660068	0	8.91992	1		285	117.9	14.8195	-0.00765881	209.092	0.0836593	0	7.26765	1		228	84.1441	43.8585	-0.0315108	898.38	0.0358949	0	3.60444	1		261	72.3886	20.2079	-0.0214409	607.376	0.0145851	0	9.18546	1		353
									231	36.7788	38.0099	-0.011779	328.161	0.150641	0	5.95403	1		286	37.9838	8.71926	-0.0215573	610.739	0.0097791	0	13.6489	1		228	125.25	21.9553	-0.0288095	820.317	0.0364085	0	6.11566	1		261	144.19	25.5141	-0.0116119	323.331	0.0489837	0	8.15032	1		353
									231	79.6676	47.8848	-0.0201709	570.672	0.128478	0	4.66908	1		286	63.2105	21.6575	-0.0124769	348.328	0.122124	0	4.80173	1		228	21.545	52.0103	-0.0301762	859.811	0.0875193	0	9.3498	1		261	18.8507	31.6707	-0.0228864	649.148	0.0401407	0	6.81573	1		353
									231	8.5472	50.1511	-0.021638	613.069	0.122186	0	5.46374	1		287	32.9639	39.1109	-0.00852734	234.192	0.133925	0	3.39704	1		228	70.074	6.30491	-0.0350201	999.795	0.0535689	0	6.78532	1		261	130.833	41.6267	-0.0103645	287.284	0.131362	0	6.00132	1		354
									232	86.1355	6.49815	-0.0222042	629.434	0.0180763	0	7.62662	1		287	111.217	28.8865	-0.0129567	362.193	0.255202	0	5.81606	1		228	141.223	39.7552	-0.0223306	633.087	0.220624	0	5.24492	1		261	57.3857	49.5102	-0.0203839	576.828	0.0687187	0	11.3233	1		354
									232	16.3796	13.5348	-0.022282	631.682	0.0383822	0	7.85089	1		288	131.631	19.9563	-0.0225357	639.012	0.0317645	0	4.76626	1		228	133.379	43.6677	-0.0226521	642.377	0.0398846	0	4.57411	1		261	43.9114	27.7698	-0.00598396	160.692	0.266674	0	3.30246	1		354
									232	54.0589	25.1322	-0.0222887	631.875	0.0424772	0	5.90039	1		288	80.3472	10.3154	-0.0220408	624.71	0.0155881	0	6.14695	1		228	107.699	9.66571	-0.0206955	585.833	0.154396	0	9.23227	1		262	112.337	32.2059	-0.0207649	587.838	0.0126813	0	6.86842	1		355
									232	24.6886	27.7951	-0.0203819	576.771	0.0800201	0	3.81757	1		288	113.269	35.6661	-0.0207714	588.028	0.161406	0	5.21709	1		228	31.0617	10.8099	-0.00983075	271.858	0.193121	0	5.24968	1		262	34.5639	43.7948	-0.0233402	662.26	0.0359028	0	7.88914	1		355
									232	22.7839	44.9135	-0.0239516	679.932	0.0562289	0	6.65138	1		288	22.1349	46.6086	-0.0114059	317.377	0.046784	0	7.79672	1		228	78.3355	51.699	-0.00588367	157.793	0.324086	0	8.35796	1		262	63.9688	6.2575	-0.00669595	181.267	0.20171	0	10.8466	1		355
									232	41.2271	15.1798	-0.0104893	290.889	0.0527621	0	8.75336	1		288	14.3634	45.9824	-0.00775701	211.93	0.328882	0	7.79672	1		229	23.0052	40.3535	-0.00948092	261.749	0.0905268	0	11.3156	1		263	81.3307	22.3082	0.00267839	-65.1657	0.357848	0	5.40698	1		355
									233	14.8057	5.84325	-0.022022	624.168	0.0387378	0	7.85089	1		289	55.2474	28.7288	-0.0213932	605.995	0.0269815	0	7.28655	1		229	13.832	23.4919	-0.0219884	623.196	0.152698	0	6.91444	1		263	136.249	27.3501	-0.0201327	569.569	0.0892707	0	8.15032	1		355
									233	10.4981	39.1693	-0.0428239	1225.31	0.0162438	0	6.02259	1		289	77.4737	42.1306	-0.0100729	278.857	0.0466912	0	10.3261	1		229	70.337	25.4486	-0.00693853	188.277	0.366936	0	6.81321	1		263	78.3359	31.0132	-0.00444451	116.204	0.262752	0	3.80315	1		355
									233	86.0872	52.6181	-0.00992458	274.57	0.147859	0	7.97595	1		289	142.636	42.9832	-0.0100519	278.25	0.158093	0	12.9375	1		230	62.4981	41.3516	-0.0126309	352.78	0.182834	0	7.3879	1		264	141.383	36.9974	-0.011197	311.341	0.201683	0	10.9283	1		355
									233	13.8792	51.3436	-0.0118213	329.382	0.368244	0	5.46374	1		289	70.2554	49.5147	-0.0211815	599.877	0.218952	0	9.49815	1		230	66.6295	50.6843	-0.0238354	676.571	0.100047	0	6.15741	1		264	72.8434	42.6365	-0.0135269	378.672	0.0269193	0	8.33442	1		355
									234	110.009	12.1162	-0.0226669	642.804	0.022338	0	7.62581	1		290	5.52446	27.5446	-0.0241476	685.594	0.00956017	0	10.4197	1		231	79.736	13.5279	-0.0214666	608.118	0.286695	0	5.28533	1		264	142.153	13.8022	-0.0220023	623.598	0.218171	0	11.8879	1		356
									234	77.8512	15.0246	-0.0226012	640.905	0.0245942	0	6.74972	1		290	118.247	7.56014	-0.0113326	315.26	0.292964	0	7.26765	1		231	43.3548	39.2201	-0.0204204	577.885	0.0395192	0	3.09364	1		264	38.5233	36.9712	-0.0210698	596.652	0.0644164	0	7.63902	1		357
									234	51.3694	18.2956	-0.0111367	309.597	0.0473301	0	7.34669	1		290	21.6923	19.2885	-0.0109566	304.394	0.143864	0	7.25215	1		231	60.8524	48.5539	-0.0244553	694.486	0.139802	0	6.15741	1		265	56.8851	14.4715	-0.02285	648.095	0.0162152	0	5.67394	1		357
									234	75.0951	48.8294	-0.0190295	537.688	0.162304	0	4.66908	1		290	26.295	34.6829	-0.0120137	334.943	0.116711	0	7.70283	1		231	75.63	10.1999	-0.0215136	609.476	0.34201	0	5.28533	1		265	21.0166	5.98628	-0.0224249	635.811	0.158759	0	6.21692	1		357
									234	40.979	53.2281	-0.0192672	544.558	0.0866459	0	3.7599	1		291	123.997	12.5303	-0.0217352	615.88	0.0442442	0	6.18533	1		232	39.7787	13.2389	-0.0392449	1121.89	0.0215972	0	9.04906	1		265	92.7176	11.0681	-0.0214093	606.462	0.0124106	0	7.10326	1		358
									235	114.753	44.3079	-0.0112504	312.885	0.0606621	0	5.66499	1		291	106.812	35.4142	-0.0210832	597.039	0.0628063	0	4.93097	1		232	9.61483	18.0124	-0.0232199	658.786	0.105076	0	4.24615	1		266	127.978	11.9114	-0.0234244	664.695	0.0423744	0	14.3004	1		358
									235	25.998	5.60757	-0.0218806	620.083	0.0126095	0	9.4495	1		291	103.261	11.6887	-0.0227123	644.117	0.0125177	0	9.42274	1		233	131.015	5.09643	-0.0226589	642.574	0.0895448	0	10.3356	1		266	48.1573	5.2162	-0.00980708	271.174	0.0462716	0	12.7215	1		359
									235	107.832	22.5499	-0.0195976	554.105	0.0408249	0	3.09747	1		291	94.0586	14.5118	-0.00937848	258.788	0.0857725	0	7.30275	1		233	99.0065	17.7239	-0.0239347	679.442	0.0336356	0	11.8532	1		266	106.643	9.17723	-0.011466	319.116	0.282913	0	5.60285	1		359
									235	143.786	25.7575	-0.0119819	334.024	0.114243	0	5.58565	1		291	62.1299	26.336	-0.0226085	641.116	0.0240029	0	4.64301	1		233	25.6985	18.002	-0.0230747	654.588	0.0485073	0	7.36761	1		266	47.09	28.6659	-0.0226417	642.076	0.0145415	0	3.30246	1		359
									235	29.2137	26.8123	-0.0150698	423.258	0.181319	0	4.63058	1		291	120.11	28.0785	-0.0120223	335.19	0.047201	0	7.05582	1		233	86.2586	34.7855	-0.0212662	602.325	0.0998425	0	5.51372	1		266	98.8012	52.394	-0.0222117	629.649	0.0430662	0	6.5167	1		360
									235	11.2215	25.425	-0.0289844	825.371	0.159414	0	12.0964	1		291	42.3795	37.6093	-0.0224826	637.478	0.0424734	0	5.06164	1		233	129.455	41.3178	-0.0210248	595.349	0.0289111	0	4.57411	1		267	103.115	4.82514	-0.0119297	332.516	0.218684	0	5.60285	1		360
									235	53.8873	31.0501	-0.0110703	307.678	0.0993845	0	5.9203	1		291	33.9092	35.848	-0.0212921	603.075	0.0454597	0	3.39704	1		233	13.1618	47.8702	-0.0261057	742.181	0.1281	0	3.38741	1		267	118.754	34.6535	-0.00958853	264.859	0.064857	0	6.86842	1		360
									236	67.5456	24.6116	-0.0207976	588.784	0.0574439	0	10.7399	1		292	31.9711	5.86783	-0.021214	600.817	0.0101819	0	16.9047	1		233	42.2817	28.6988	-0.00386038	99.3234	0.195526	0	6.81978	1		267	44.5165	41.7079	-0.0107977	299.801	0.0968774	0	7.63902	1		361
									236	53.49	42.4521	-0.0120057	334.71	0.184899	0	5.73068	1		292	64.2244	6.27833	-0.0108459	301.196	0.0416518	0	14.0187	1		233	28.8029	30.5466	-0.0103739	287.555	0.163071	0	8.43733	1		267	92.2917	52.6992	-0.0226454	642.183	0.0652985	0	6.22583	1		361
									236	83.0693	43.8432	-0.0243428	691.236	0.183167	0	5.28261	1		292	15.6339	15.3023	-0.0214985	609.039	0.139161	0	6.87639	1		234	96.8467	5.73015	-0.0234014	664.029	0.0184166	0	12.1867	1		268	26.5543	52.7014	-0.0280321	797.852	0.0268343	0	9.72901	1		361
									236	47.2833	45.889	-0.0115474	321.468	0.231437	0	6.47521	1		292	67.239	40.5082	-0.0122134	340.714	0.160398	0	8.26923	1		234	26.7104	10.7042	-0.0211493	598.949	0.0963314	0	3.8763	1		268	10.8869	8.79454	-0.0102355	283.555	0.0583506	0	10.5118	1		361
									237	134.91	18.6421	-0.022169	628.415	0.0693486	0	6.51776	1		292	94.9606	39.8477	0.00266613	-64.8114	0.199437	0	3.47915	1		234	143.957	20.2217	-0.019451	549.87	0.223572	0	10.9511	1		268	20.3207	38.8947	-0.0137759	385.866	0.153129	0	5.35271	1		361
									237	140.718	8.0996	-0.0102159	282.988	0.0374031	0	12.0365	1		293	58.2533	50.6161	-0.0209129	592.116	0.0560847	0	12.0525	1		234	98.6419	37.0362	-0.0215414	610.279	0.0940931	0	4.70448	1		268	29.0406	34.1527	-0.0161541	454.594	0.066849	0	7.14516	1		361
									237	77.9039	21.7741	-0.0225172	638.479	0.0359017	0	4.42255	1		293	94.9423	7.26276	-0.0206761	585.272	0.087113	0	7.30275	1		234	6.31969	41.5664	0.0108166	-300.348	0.163096	0	9.30337	1		268	103.97	41.2787	-0.0106607	295.842	0.0790226	0	9.86993	1		362
									237	23.2611	24.2545	-0.022752	645.264	0.0905978	0	3.81757	1		293	75.6967	14.335	-0.0218428	618.988	0.0251516	0	6.14695	1		235	109.836	43.0931	-0.0214614	607.968	0.0182694	0	7.9918	1		269	80.6779	29.8142	-0.0231872	657.84	0.0389247	0	7.14176	1		362
									237	5.41344	42.8544	-0.0238535	677.095	0.248125	0	5.00962	1		293	80.4569	52.1272	-0.0211432	598.772	0.0103577	0	10.4323	1		235	130.958	30.9907	-0.0196175	554.682	0.0623224	0	6.12267	1		269	46.1073	18.0809	-0.0254644	723.649	0.115013	0	5.98739	1		363
									238	46.3671	9.41522	-0.0123894	345.801	0.281201	0	10.1923	1		293	11.9618	9.48851	-0.0118164	329.241	0.292163	0	6.87639	1		235	82.0379	18.6142	-0.0228838	649.071	0.143051	0	5.58288	1		269	103.878	19.4156	-0.0221895	629.007	0.0863775	0	6.02518	1		363
									238	21.9825	14.7943	-0.0223367	633.263	0.0142629	0	9.54623	1		294	119.948	18.3588	-0.0119096	331.935	0.121837	0	7.0968	1		236	54.1629	11.3543	-0.0234766	666.202	0.252996	0	6.46482	1		269	104.043	25.4385	-0.0229663	651.456	0.173061	0	6.02518	1		364
									238	95.4342	20.4935	-0.021427	606.973	0.175489	0	5.26967	1		294	104.994	39.9979	-0.0100235	277.427	0.256102	0	4.93097	1		236	65.9165	9.93202	-0.0109622	304.556	0.259087	0	7.67266	1		270	27.1985	6.6446	-0.0235291	667.719	0.0297452	0	6.21692	1		364
									238	118.569	34.623	-0.021862	619.542	0.162754	0	5.3105	1		295	129.962	25.7276	-0.0210887	597.195	0.0714928	0	5.23461	1		236	11.0843	24.0643	-0.0230347	653.432	0.0873501	0	6.22773	1		270	60.4969	18.8474	-0.0227125	644.122	0.0299899	0	5.67394	1		364
									238	43.2737	39.9107	-0.0214013	606.231	0.0319789	0	7.19838	1		295	15.6345	30.0656	-0.0174959	493.37	0.0739815	0	5.41929	1		236	19.7969	48.4172	-0.021407	606.394	0.175013	0	3.47157	1		270	51.4268	20.829	-0.0189299	534.811	0.288126	0	5.98739	1		364
									238	31.61	13.2101	-0.0203518	575.901	0.0281474	0	9.4495	1		295	82.0131	33.2511	-0.00426341	110.97	0.162901	0	10.8043	1		237	116.308	35.2484	-0.00694333	188.416	0.102205	0	10.1701	1		270	85.4422	24.4938	-0.0104825	290.694	0.34929	0	5.54461	1		365
									239	141.023	20.9027	-0.0220143	623.944	0.0611064	0	5.58565	1		295	44.4845	42.2124	-0.0104446	289.598	0.192955	0	5.06164	1		237	58.8621	6.91457	-0.0284836	810.898	0.150078	0	6.46482	1		270	132.912	26.1267	-0.0216953	614.725	0.0237404	0	5.94991	1		366
									239	140.684	32.1309	-0.0204218	577.926	0.0163948	0	7.08832	1		295	115.967	33.7898	-0.0220941	626.252	0.01321	0	3.89468	1		237	13.8442	17.635	-0.0213779	605.555	0.124698	0	4.24615	1		270	115.062	51.5561	-0.00689201	186.933	0.296244	0	6.42264	1		367
									239	123.008	40.5881	-0.0217499	616.305	0.0485324	0	7.43579	1		295	75.4067	41.8003	-0.0100918	279.402	0.0647116	0	8.26923	1		237	56.5915	29.5692	-0.0203832	576.807	0.07196	0	10.1663	1		270	19.2529	46.2716	-0.0216979	614.802	0.0391507	0	7.45383	1		367
									239	144.071	51.7599	-0.00905016	249.3	0.253519	0	7.76697	1		296	14.7343	40.4085	-0.0215206	609.679	0.0508229	0	4.90598	1		237	98.3072	30.5218	-0.0233856	663.574	0.0635952	0	6.52298	1		272	60.1302	48.8918	-0.0209485	593.146	0.0569732	0	11.2857	1		367
									239	44.411	51.6922	-0.0105261	291.952	0.240884	0	3.7599	1		296	118.275	10.1817	-0.0125341	349.98	0.0591647	0	6.18533	1		237	91.1863	32.3118	-0.0219188	621.185	0.052866	0	5.51372	1		272	53.8756	37.0923	0.00295049	-73.0289	0.275046	0	7.58272	1		367
									240	72.908	40.0901	-0.0112082	311.666	0.0305346	0	9.19946	1		296	63.4172	21.875	-0.0201957	571.39	0.0276161	0	4.64301	1		237	140.136	9.95889	-0.0205708	582.23	0.34884	0	10.3356	1		272	11.3843	51.6128	-0.0217692	616.861	0.124069	0	7.01178	1		368
									240	126.045	7.09874	-0.0209633	593.573	0.0118223	0	8.83107	1		297	91.6719	38.7124	-0.00437803	114.283	0.0811328	0	3.47915	1		237	72.0527	41.9444	-0.0253039	719.009	0.0952683	0	9.29034	1		273	5.43698	29.0316	-0.0180675	509.888	0.0919981	0	10.8832	1		368
									240	36.6534	49.8188	-0.0236916	672.416	0.0246555	0	7.98059	1		297	55.7559	18.654	0.00898243	-247.343	0.317025	0	8.31087	1		237	42.645	44.9743	-0.0231958	658.089	0.2856	0	5.56473	1		273	118.451	46.1005	-0.0204447	578.586	0.026166	0	6.42264	1		368
									240	70.9761	49.0844	-0.0107524	298.492	0.104241	0	9.19946	1		298	105.176	18.6671	-0.022216	629.775	0.0160768	0	7.43168	1		237	45.4492	51.7348	-0.0200193	566.292	0.302914	0	6.57419	1		274	9.4995	7.67289	-0.0217694	616.868	0.0220318	0	17.7289	1		368
									240	109.091	44.1293	-0.00200551	45.7203	0.306151	0	5.66499	1		298	10.2649	30.7975	-0.0117486	327.282	0.119601	0	5.41929	1		237	93.6397	53.053	-0.11687	3365.14	0.00869857	0	9.22779	1		274	55.5401	8.77011	-0.0227013	643.799	0.16134	0	11.2304	1		368
									241	128.102	15.687	-0.0093375	257.604	0.112153	0	3.9982	1		298	107.131	32.0889	-0.0120071	334.753	0.021354	0	8.1926	1		238	117.022	20.1241	-0.0468123	1340.57	0.0503549	0	9.00895	1		274	6.52503	46.5578	-0.0210951	597.381	0.233029	0	5.01794	1		369
									241	17.5181	25.0667	-0.0101128	280.01	0.228728	0	5.80016	1		298	129.916	30.9621	-0.0199206	563.44	0.0799095	0	5.23461	1		238	143.298	43.3634	-0.0282716	804.772	0.0139991	0	5.76583	1		274	141.202	50.875	-0.00999181	276.513	0.0561634	0	23.0386	1		369
									242	88.506	7.83948	-0.00987767	273.214	0.216186	0	7.83048	1		298	116.684	45.1689	-0.0109716	304.828	0.127184	0	7.08739	1		238	16.5287	44.3799	-0.0206231	583.741	0.229643	0	4.58513	1		275	108.154	39.376	-0.00993143	274.768	0.101308	0	11.5793	1		369
									242	117.784	16.7465	-0.0216261	612.728	0.0258722	0	5.91509	1		299	91.8717	5.79958	-0.0206009	583.1	0.0160516	0	11.0806	1		238	39.2965	49.4188	-0.0259854	738.704	0.292183	0	5.56473	1		275	86.2479	19.008	-0.00362713	92.5827	0.227241	0	5.54461	1		370
									242	70.5311	18.0054	-0.020821	589.461	0.031591	0	8.2802	1		299	139.091	32.9307	-0.0229523	651.051	0.0157458	0	9.38307	1		238	25.3374	7.07923	-0.0212926	603.088	0.248185	0	3.8763	1		275	108.789	19.0844	-0.00623547	167.96	0.139192	0	12.5651	1		370
									242	76.6998	26.0296	-0.0212871	602.929	0.0200175	0	4.42255	1		299	133.631	13.9361	-0.0108372	300.944	0.254664	0	6.76548	1		239	131.734	37.064	-0.0191807	542.058	0.252162	0	6.12267	1		275	107.822	52.7738	-0.0221967	629.216	0.0529236	0	7.34217	1		370
									242	12.527	31.2056	-0.0216097	612.254	0.0595848	0	6.08133	1		299	20.69	21.0106	-0.0106662	296.001	0.126113	0	9.05804	1		239	70.8706	18.6315	-0.0226806	643.199	0.0481559	0	5.57334	1		276	136.045	28.4209	-0.0222122	629.663	0.0545698	0	7.37887	1		370
									242	114.506	31.2037	-0.0115496	321.529	0.0958147	0	5.3105	1		299	67.7767	33.8233	0.00233956	-55.3739	0.358105	0	9.69747	1		239	125.937	18.8256	-0.0208887	591.416	0.0305285	0	9.00895	1		276	99.653	47.2379	-0.0334952	955.727	0.0613256	0	3.54773	1		370
									242	5.07576	47.8526	-0.0228236	647.333	0.0366104	0	5.00962	1		299	19.6362	40.6087	-0.00959546	265.059	0.259714	0	4.90598	1		239	130.25	46.1093	-0.0103845	287.862	0.290849	0	5.77256	1		276	41.7707	30.0459	0.00272833	-66.6088	0.288818	0	8.5465	1		370
									243	50.7895	26.1724	-0.0218364	618.804	0.00980435	0	11.9198	1		300	140.203	15.5436	-0.0224076	635.312	0.0205197	0	6.76548	1		239	114.354	6.11197	-0.0184132	519.878	0.0458047	0	13.4002	1		276	70.9136	45.5624	-0.00400511	103.506	0.17212	0	8.42687	1		371
									243	11.9176	12.5405	-0.0200272	566.522	0.0120301	0	10.3141	1		300	31.5057	23.805	-0.0238784	677.814	0.0113802	0	6.77816	1		240	49.1469	22.6459	-0.023778	674.912	0.066302	0	5.96304	1		277	5.07348	41.7544	-0.0224442	636.368	0.0846018	0	5.01794	1		371
									243	99.9192	23.2601	-0.0210853	597.1	0.0630419	0	5.26967	1		301	45.0092	11.297	-0.0210879	597.172	0.0149582	0	3.81405	1		240	30.4805	26.3497	-0.00823795	225.829	0.0900617	0	8.57034	1		277	87.1148	52.2545	-0.00688044	186.599	0.217722	0	5.40878	1		371
									243	86.1266	33.2468	-0.0103083	285.658	0.0544864	0	7.23688	1		301	110.595	48.7963	-0.0232735	660.335	0.209252	0	6.40985	1		240	92.4124	17.0262	-0.0261929	744.701	0.260247	0	10.4954	1		277	19.21	27.751	-0.00293782	72.6627	0.333438	0	11.3487	1		371
									244	60.8234	6.95276	-0.0214424	607.419	0.0256329	0	10.0182	1		301	99.7157	13.6259	-0.0102106	282.835	0.243559	0	7.43168	1		240	86.7522	42.9319	-0.00947061	261.451	0.210052	0	11.5087	1		278	84.0624	40.2588	-0.0230582	654.111	0.0195863	0	7.13058	1		371
									244	136.316	52.191	-0.0105993	294.068	0.0797966	0	7.76697	1		301	115.837	52.4845	-0.0217355	615.888	0.19272	0	6.40985	1		240	36.5278	43.9336	-0.0205188	580.729	0.246229	0	6.14441	1		278	28.1773	42.531	-0.00227512	53.5118	0.369894	0	8.69671	1		372
									244	24.1379	11.0404	-0.00979594	270.852	0.110461	0	6.88925	1		302	74.4215	26.7603	-0.00968902	267.763	0.031254	0	9.69747	1		241	45.0885	9.66185	-0.0215458	610.406	0.0795826	0	8.01497	1		278	94.3695	47.8496	-0.0222253	630.044	0.214947	0	5.31876	1		372
									245	124.493	29.606	-0.0210982	597.471	0.0122604	0	10.1141	1		302	25.6187	10.7451	-0.0072267	196.605	0.366136	0	3.82405	1		241	49.7306	16.7115	-0.0221997	629.304	0.192113	0	5.96304	1		279	70.658	37.1394	-0.00824485	226.028	0.0588345	0	8.42687	1		372
									245	95.8399	43.1541	-0.0204839	579.718	0.0200196	0	7.59582	1		302	81.9391	12.4307	-0.0214301	607.062	0.0232621	0	4.99166	1		241	102.813	52.0486	-0.0217824	617.244	0.0303498	0	9.22779	1		279	46.8933	45.4098	-0.00253814	61.1125	0.322488	0	15.8014	1		372
									245	119.487	46.408	-0.022388	634.743	0.0172949	0	10.6432	1		302	128.324	51.5352	-0.0217781	617.118	0.044747	0	8.75953	1		242	37.8816	13.1691	-0.0224099	635.378	0.0375178	0	8.01497	1		280	7.4631	16.3597	-0.00939648	259.308	0.292505	0	3.73751	1		373
									245	35.7868	15.0942	-0.0114982	320.045	0.190995	0	5.45762	1		302	58.6233	42.0759	-0.00998196	276.228	0.258223	0	5.60896	1		242	107.01	17.3208	-0.0228628	648.466	0.0214242	0	9.54085	1		280	117.246	28.377	-0.0204185	577.828	0.061496	0	9.95282	1		373
									245	30.4576	16.2713	-0.0101453	280.948	0.259962	0	5.45762	1		303	116.947	33.6376	-0.0191098	540.01	0.0710365	0	9.93725	1		242	106.286	38.5535	-0.0178242	502.859	0.276692	0	10.5533	1		280	28.1069	51.2274	-0.0074745	203.766	0.275883	0	8.69671	1		373
									245	10.7709	38.2623	-0.0255958	727.444	0.0900084	0	3.29669	1		303	121.885	8.81042	0.0058704	-157.41	0.233431	0	7.80513	1		242	24.9226	51.6569	-0.0214605	607.94	0.0246879	0	9.75284	1		280	33.4445	31.9739	-0.00404468	104.649	0.25249	0	6.28571	1		373
									246	82.4934	42.4691	-0.0206802	585.392	0.00881012	0	9.91211	1		303	35.7435	39.6763	-0.0112278	312.232	0.0190515	0	11.8021	1		242	74.7533	50.8335	-0.0204897	579.886	0.090212	0	7.74955	1		281	112.793	7.56706	-0.0217953	617.617	0.0421828	0	15.6641	1		374
									246	54.1022	49.0892	-0.0122526	341.848	0.0317713	0	15.6848	1		303	49.1183	27.4354	-0.00376752	96.6399	0.160869	0	13.0333	1		242	129.544	51.8385	-0.0194652	550.28	0.10069	0	5.77256	1		281	41.5377	13.091	-0.0230929	655.115	0.00936804	0	9.17713	1		375
									246	57.7293	16.4812	-0.0216023	612.038	0.0180697	0	10.0182	1		304	53.0239	41.7476	-0.0211469	598.879	0.0614761	0	5.60896	1		243	20.4152	27.8927	-0.0220681	625.499	0.0976083	0	8.95591	1		281	61.4878	21.6051	-0.0225425	639.209	0.0251597	0	7.26675	1		375
									246	111.869	16.684	-0.0214211	606.803	0.0235329	0	5.91509	1		304	27.0765	14.5872	-0.00954987	263.741	0.164108	0	4.10939	1		243	137.726	41.88	-0.0229618	651.326	0.124677	0	5.76583	1		281	63.7836	28.4997	-0.010141	280.823	0.284275	0	7.26675	1		375
									246	92.7208	36.2282	-0.0125942	351.718	0.102948	0	7.23688	1		304	36.0763	16.8501	-0.00405333	104.899	0.227056	0	8.3223	1		243	127.531	9.42725	-0.0219356	621.671	0.134822	0	9.53254	1		281	81.8031	53.2751	-0.00785032	214.627	0.107093	0	5.40878	1		375
									246	17.3529	34.9061	-0.0232781	660.467	0.11558	0	5.95353	1		305	63.8249	6.23107	-0.00966139	266.964	0.27956	0	7.17073	1		243	55.7133	13.0864	-0.0220451	624.835	0.207931	0	5.27239	1		282	90.4387	37.0668	-0.0214423	607.414	0.0224225	0	7.13058	1		375
									247	143.433	5.01293	-0.011193	311.227	0.0397191	0	14.1522	1		305	114.336	6.82665	-0.00862937	237.14	0.133644	0	7.80513	1		243	65.7386	37.4198	-0.00416183	108.035	0.179556	0	8.53594	1		282	29.2137	22.392	-0.0219479	622.027	0.0762207	0	10.0146	1		375
									247	9.86166	44.5548	-0.00965623	266.815	0.315294	0	5.81214	1		305	28.8988	30.0618	-0.0177595	500.988	0.236968	0	3.40608	1		244	106.869	26.8607	-0.0214311	607.091	0.0264172	0	8.35724	1		282	39.6983	31.3416	-0.00363459	92.7985	0.258679	0	6.28571	1		376
									248	109.834	37.0724	-0.00175078	38.359	0.363082	0	11.3265	1		306	29.4097	51.0594	-0.00912635	251.502	0.0401611	0	13.0265	1		244	10.0554	30.0974	-0.0208952	591.604	0.089007	0	6.95887	1		283	106.273	32.4172	-0.022821	647.259	0.037846	0	6.48683	1		376
									249	85.1085	30.7834	-0.0223409	633.382	0.0324829	0	5.1715	1		306	44.8844	15.109	-0.0107199	297.555	0.0566137	0	3.81405	1		244	124.207	36.8894	-0.0225117	638.319	0.0265563	0	7.52886	1		283	29.6954	12.3891	-0.0113731	316.431	0.179569	0	10.0146	1		378
									249	64.8179	24.455	-0.0223613	633.972	0.00879041	0	6.32302	1		306	42.1359	7.43005	-0.0128526	359.187	0.221146	0	4.81758	1		244	65.5834	16.8686	-0.0190389	537.961	0.233182	0	3.88149	1		283	8.99689	52.4857	-0.0101218	280.271	0.0984789	0	15.7111	1		379
									249	105.439	23.1339	-0.00984334	272.222	0.0953858	0	9.10751	1		307	70.8907	5.00874	-0.0260712	741.184	0.0252223	0	7.17073	1		245	130.334	26.9967	-0.0210183	595.162	0.0466208	0	8.74241	1		284	137.902	41.1729	-0.0211719	599.601	0.0129982	0	13.041	1		379
									250	48.5149	34.4333	-0.0102163	282.999	0.0220956	0	9.24082	1		307	131.469	8.53058	-0.0224339	636.07	0.0437556	0	6.02875	1		245	121.628	26.2086	-0.0112132	311.81	0.100599	0	8.19132	1		284	109.225	48.3963	-0.0259368	737.299	0.122857	0	5.84461	1		379
									250	39.3222	33.4915	-0.0113526	315.838	0.233287	0	9.24082	1		307	12.1111	11.586	-0.0116734	325.108	0.215851	0	3.07723	1		245	38.9425	27.7079	-0.0208132	589.235	0.125683	0	7.61661	1		284	80.1328	5.3833	-0.00308742	76.986	0.244059	0	16.402	1		379
									250	35.0348	43.143	-0.0108469	301.223	0.0967001	0	10.0316	1		307	86.5588	14.3215	-0.00982858	271.796	0.0946549	0	4.99166	1		245	115.18	31.2608	-0.0114357	318.238	0.118772	0	8.19132	1		285	122.455	19.8961	-0.0194078	548.62	0.0534625	0	9.95282	1		380
									250	11.4005	35.0263	-0.0108993	302.739	0.225068	0	3.29669	1		307	96.5332	28.7088	-0.0112401	312.586	0.0493266	0	3.99737	1		245	69.6354	45.0143	-0.00891983	245.534	0.219915	0	5.43547	1		285	142.804	19.5062	-0.0135262	378.653	0.13101	0	20.3522	1		380
									251	139.872	18.71	-0.0191238	540.413	0.193309	0	5.17883	1		308	66.5132	43.1536	-0.0206625	584.881	0.0127487	0	10.4453	1		246	106.604	6.79615	-0.0296526	844.68	0.0346859	0	8.15244	1		285	63.2585	6.97347	-0.011126	309.289	0.076735	0	8.5714	1		380
									251	118.386	44.4985	-0.0224216	635.716	0.0129279	0	10.0101	1		308	22.9545	8.80044	-0.0219897	623.236	0.061687	0	5.85552	1		246	89.4646	20.5022	-0.0399237	1141.5	0.0670524	0	4.85595	1		285	11.164	16.8815	-0.00456046	119.555	0.205476	0	3.73751	1		380
									252	15.444	29.7148	-0.0124983	348.946	0.345161	0	6.10587	1		308	130.627	26.0745	-0.0114403	318.372	0.0612266	0	7.52105	1		246	8.88744	23.2373	-0.0190123	537.192	0.159429	0	4.14348	1		286	46.8223	34.2027	-0.0113733	316.435	0.0392518	0	7.67712	1		380
									252	67.1062	36.9906	-0.0108078	300.095	0.0601256	0	7.59305	1		308	132.054	14.5308	-0.0115694	322.102	0.208229	0	6.02875	1		246	33.0774	32.5672	-0.0244389	694.012	0.125583	0	7.53516	1		286	23.4911	46.4231	-0.0211182	598.049	0.118379	0	6.81779	1		380
									252	96.6146	42.1675	-0.0108004	299.88	0.175712	0	5.81207	1		308	25.8478	28.5475	-0.0172093	485.087	0.233851	0	3.40608	1		246	47.6649	40.0522	-0.0214655	608.086	0.0366704	0	7.25595	1		286	47.6901	6.28173	-0.0105908	293.821	0.225085	0	5.79425	1		381
									252	44.4394	21.1291	-0.0103081	285.654	0.337261	0	4.60307	1		309	72.9369	23.6494	-0.022491	637.72	0.0111124	0	8.95107	1		246	24.1498	41.9347	-0.0093723	258.61	0.148516	0	7.38439	1		286	112.216	29.8172	-0.0232365	659.264	0.0440385	0	6.48683	1		381
									253	139.508	35.7795	-0.0198007	559.974	0.196458	0	4.28991	1		309	141.447	26.4939	-0.0226615	642.649	0.0116538	0	6.94728	1		246	59.7092	46.9616	-0.0217815	617.219	0.0227612	0	9.95696	1		286	77.9032	41.7515	-0.0108035	299.969	0.275615	0	5.50658	1		381
									253	67.2606	5.78333	-0.0105837	293.619	0.0361345	0	18.1895	1		309	12.9609	5.85621	-0.0210862	597.124	0.0588349	0	5.79249	1		246	47.089	52.6887	-0.0198651	561.837	0.0674035	0	6.27998	1		287	95.7237	10.4771	-0.022473	637.2	0.0125241	0	9.25258	1		382
									253	19.5946	9.2391	-0.00799502	218.808	0.0754336	0	8.95428	1		309	88.5763	24.0336	-0.0204313	578.198	0.0812714	0	4.50745	1		247	48.1983	29.0166	-0.020846	590.183	0.0301988	0	9.26749	1		287	54.7806	5.71067	-0.0099	273.859	0.170534	0	7.11341	1		382
									253	40.2755	16.4995	-0.0114511	318.684	0.237863	0	6.22667	1		309	39.2104	25.4826	-0.0228927	649.329	0.189438	0	5.75288	1		247	12.5833	42.5546	-0.0231702	657.349	0.029484	0	6.3397	1		287	44.2452	14.2258	-0.0221275	627.216	0.0266748	0	8.14159	1		383
									253	127.857	21.1784	-0.0213043	603.426	0.0215566	0	7.56653	1		309	36.2722	30.4286	-0.0231832	657.723	0.247983	0	5.75288	1		247	64.918	13.0446	-0.0213543	604.872	0.194463	0	3.88149	1		287	76.8194	35.9751	-0.0110914	308.289	0.194988	0	5.87716	1		384
									253	86.6545	50.6128	-0.0275851	784.933	0.120172	0	5.21406	1		309	140.109	48.5414	-0.0212144	600.828	0.0323948	0	4.49165	1		247	39.1152	37.0754	-0.0217445	616.147	0.107575	0	7.53516	1		287	143.554	52.9256	-0.0216463	613.31	0.0254225	0	7.88702	1		384
									254	140.854	45.8653	-0.0218262	618.509	0.112941	0	5.56016	1		309	113.466	29.713	-0.00405509	104.95	0.157506	0	10.3097	1		248	24.2573	17.5474	-0.0237522	674.167	0.080137	0	6.8564	1		287	110.628	42.7226	-0.022424	635.786	0.189802	0	3.74832	1		384
									254	99.3861	15.0056	-0.0219158	621.097	0.00846931	0	6.00803	1		310	33.8949	11.9532	-0.0222408	630.49	0.0284004	0	6.07392	1		248	113.777	22.1571	-0.021039	595.762	0.106468	0	8.35724	1		289	27.1924	40.6975	-0.0214784	608.457	0.261199	0	6.81779	1		385
									254	142.141	23.3655	-0.0214006	606.211	0.0976537	0	5.17883	1		310	121.823	20.3621	-0.020382	576.774	0.0943043	0	7.35157	1		248	86.2473	14.9039	-0.028181	802.154	0.289967	0	6.13454	1		289	83.7746	42.7713	-0.0215584	610.77	0.0619842	0	5.66097	1		385
									254	71.1191	23.9302	-0.0119249	332.376	0.203261	0	5.82572	1		310	17.729	38.8037	-0.021378	605.557	0.0105524	0	8.05509	1		248	54.1219	36.1438	-0.0126009	351.91	0.139336	0	7.54778	1		289	118.76	8.95844	-0.00318245	79.7321	0.269093	0	10.7063	1		385
									254	20.0669	25.726	-0.0238338	676.527	0.0411045	0	6.10587	1		310	56.2258	44.9632	-0.0101657	281.538	0.0443135	0	10.4453	1		248	75.7415	48.1254	-0.00785413	214.737	0.180305	0	6.85296	1		290	42.0464	4.96945	-0.0216437	613.236	0.0509895	0	5.79425	1		385
									254	86.4152	35.7871	-0.0226235	641.55	0.0169644	0	5.1715	1		311	25.6479	21.7267	-0.0220076	623.752	0.0412363	0	5.39033	1		249	84.6626	30.6917	-0.0286094	814.534	0.218374	0	6.31765	1		290	15.8235	9.27949	-0.0215989	611.942	0.0173364	0	7.41056	1		385
									254	7.75947	43.8396	-0.0109155	303.205	0.0264463	0	9.24614	1		312	45.0595	22.1194	-0.0103959	288.189	0.200905	0	3.54948	1		249	98.6877	8.74586	-0.0249629	709.154	0.0599223	0	7.99365	1		290	75.1897	8.44767	-0.0217089	615.119	0.0571389	0	7.12842	1		386
									254	17	43.5188	-0.01021	282.819	0.0567577	0	9.24614	1		312	55.7623	25.2128	-0.0215521	610.589	0.0178912	0	8.38415	1		249	113.612	12.8881	-0.0213919	605.959	0.0822719	0	9.27041	1		290	76.6708	15.4205	-0.0215683	611.057	0.127739	0	7.12842	1		386
									255	87.436	22.3045	-0.0211416	598.725	0.0117217	0	9.38245	1		312	97.5605	24.8456	-0.0117168	326.362	0.372702	0	3.99737	1		249	7.19764	19.454	-0.0207918	588.617	0.143024	0	4.14348	1		290	92.0271	45.3173	-0.0222216	629.936	0.110787	0	6.99754	1		386
									255	121.667	8.45893	-0.0220689	625.522	0.00995854	0	11.6087	1		313	92.1429	43.5755	-0.0210619	596.423	0.0104284	0	8.90603	1		249	61.2767	25.564	-0.01984	561.111	0.242692	0	8.47607	1		290	40.2852	21.3395	-0.00586414	157.229	0.296529	0	8.13292	1		386
									255	47.1134	17.3823	-0.0105013	291.237	0.158295	0	4.60307	1		313	88.8871	19.5369	-0.0186433	526.529	0.133405	0	4.50745	1		249	89.6627	51.5524	-0.0303658	865.29	0.0989123	0	4.7622	1		290	130.584	43.5065	-0.00589801	158.208	0.28931	0	8.91382	1		387
									255	63.6544	49.3507	-0.022433	636.046	0.0562819	0	6.7971	1		313	136.234	31.0869	-0.00919628	253.523	0.0990669	0	4.2734	1		249	71.9512	40.0968	-0.00652756	176.401	0.294573	0	5.43547	1		291	72.5378	42.9906	-0.0254499	723.229	0.105888	0	5.50658	1		387
									255	98.8602	36.8068	-0.0130336	364.417	0.345436	0	5.81207	1		313	30.46	50.3649	-0.00999324	276.554	0.06747	0	16.5619	1		249	117.019	49.3965	-0.0218601	619.489	0.301626	0	4.7034	1		291	48.1821	23.2845	-0.0224535	636.636	0.041075	0	5.02902	1		387
									255	62.1309	42.7265	-0.0130274	364.237	0.189333	0	6.7971	1		313	50.0853	15.0132	-0.00989438	273.697	0.22972	0	8.70387	1		250	49.7523	47.0014	-0.0105331	292.157	0.150415	0	6.27998	1		291	9.0131	27.6981	-0.0228926	649.327	0.0728332	0	7.24847	1		388
									256	120.383	19.9965	-0.0199725	564.939	0.106743	0	7.55781	1		313	101.813	16.5078	-0.0097067	268.274	0.055497	0	9.35953	1		250	18.7184	27.7272	-0.0238872	678.069	0.225532	0	5.05883	1		291	87.101	36.2135	-0.0224582	636.774	0.042266	0	7.35329	1		388
									256	102.21	46.3386	-0.0219961	623.419	0.011605	0	6.97886	1		314	127.574	15.7509	-0.0220683	625.505	0.0286909	0	7.37126	1		250	93.1257	41.6017	-0.0236313	670.674	0.291456	0	5.8556	1		291	69.5045	36.9559	-0.0226598	642.598	0.131972	0	6.75416	1		388
									256	49.4494	45.8652	-0.0245691	697.774	0.19202	0	3.47544	1		314	103.492	27.1058	-0.0224774	637.329	0.0371865	0	6.34722	1		251	118.432	4.95243	-0.0244168	693.375	0.0546552	0	9.2849	1		292	123.812	21.6488	-0.0216496	613.405	0.0121374	0	6.35526	1		388
									256	76.8636	21.2313	-0.0204128	577.663	0.0817409	0	6.34693	1		314	26.807	4.67168	-0.0358768	1024.55	0.0565884	0	5.42812	1		251	74.8454	12.9069	-0.0230827	654.82	0.185423	0	4.75887	1		292	58.1463	38.2346	-0.022654	642.431	0.0636226	0	7.51072	1		389
									257	103.76	32.9672	-0.0223906	634.819	0.0549537	0	6.22479	1		314	24.7327	34.8248	-0.00956973	264.315	0.0636972	0	8.05509	1		251	84.7301	21.5817	-0.0261256	742.754	0.152949	0	4.85595	1		292	113.061	39.8713	-0.0110343	306.641	0.055404	0	3.74832	1		389
									257	13.3937	15.6989	-0.010397	288.221	0.0560938	0	7.85301	1		314	138.169	52.5923	-0.0208628	590.669	0.0341373	0	4.49165	1		251	108.09	36.1469	-0.0207558	587.577	0.0165009	0	13.8161	1		292	141.616	45.2805	-0.0229154	649.985	0.010978	0	7.88702	1		389
									257	80.3679	37.3378	-0.00728387	198.257	0.256457	0	6.24294	1		314	18.798	26.9218	-0.0226073	641.081	0.0668359	0	5.8911	1		251	119.457	45.3741	-0.0204314	578.201	0.233485	0	4.7034	1		292	136.867	33.3	0.00240637	-57.3046	0.337406	0	9.91591	1		389
									257	44.9546	41.2011	-0.023243	659.452	0.202382	0	6.47734	1		315	15.697	11.7654	-0.011467	319.142	0.101012	0	7.78228	1		251	18.0348	14.6681	-0.0237246	673.372	0.0518885	0	6.8564	1		293	97.2746	15.3061	-0.010005	276.895	0.0549203	0	6.73487	1		389
									257	30.9472	52.0059	-0.0213652	605.188	0.0584534	0	11.3613	1		315	115.76	24.5191	-0.0197099	557.352	0.0488329	0	6.48432	1		251	17.5524	38.6176	0.00652513	-176.331	0.208495	0	6.12618	1		293	16.2193	28.4796	-0.0221772	628.652	0.0364501	0	7.24847	1		390
									257	81.7567	52.4012	-0.0107602	298.718	0.283345	0	5.21406	1		315	120.846	32.05	-0.0222382	630.416	0.0532118	0	6.55008	1		251	95.0674	49.8379	-0.0213293	604.149	0.259417	0	5.20635	1		293	4.57747	38.0774	-0.0147322	413.502	0.120271	0	5.4376	1		391
									257	127.772	51.0719	-0.022938	650.638	0.0849137	0	13.1916	1		315	10.7491	45.0385	-0.00704783	191.436	0.04361	0	9.35907	1		252	60.0132	12.2572	-0.0212236	601.095	0.0399126	0	4.96759	1		293	71.2557	51.9077	-0.0209714	593.806	0.130143	0	9.00876	1		391
									258	44.774	24.1141	-0.0215798	611.39	0.011075	0	7.12667	1		316	68.9113	10.6454	-0.0107991	299.843	0.286238	0	6.26908	1		252	65.9991	38.3837	-0.0205922	582.849	0.0284185	0	6.19373	1		294	109.072	13.5155	-0.0214349	607.202	0.044819	0	10.7063	1		393
									258	28.3747	37.948	-0.0220058	623.699	0.0190273	0	6.85995	1		316	112.334	48.0002	-0.00978734	270.604	0.217131	0	5.06588	1		252	135.713	39.896	-0.0199486	564.248	0.194664	0	12.4575	1		294	79.0966	45.9593	-0.0100769	278.972	0.127869	0	4.68565	1		393
									258	140.855	16.8754	-0.0182807	516.049	0.105405	0	3.10932	1		316	63.9026	35.2325	-0.0213144	603.718	0.018298	0	6.6852	1		253	31.6437	50.2386	-0.012117	337.929	0.0686043	0	10.6907	1		294	122.631	51.5437	-0.0223853	634.666	0.150249	0	11.307	1		393
									258	116.413	26.4278	-0.0199371	563.917	0.153516	0	3.46361	1		316	120.433	38.5871	-0.0220528	625.059	0.0452459	0	6.55008	1		253	80.2877	16.3586	-0.02304	653.586	0.279325	0	4.54154	1		294	94.7077	38.8535	-0.0236608	671.526	0.233996	0	3.21801	1		394
									258	143.172	33.5469	-0.0210104	594.933	0.0382909	0	4.28991	1		316	123.662	50.2705	-0.0107728	299.082	0.196908	0	6.77049	1		253	42.8801	19.8428	-0.0187716	530.234	0.23616	0	3.07005	1		295	52.5477	25.781	-0.022867	648.588	0.0926133	0	5.02902	1		394
									258	55.7611	34.8686	-0.0105171	291.693	0.221163	0	5.74183	1		316	93.624	52.3575	-0.00317439	79.4993	0.293285	0	8.90603	1		253	131.58	28.1443	-0.0209787	594.019	0.0255379	0	7.70472	1		295	53.7294	32.1599	-0.0127033	354.87	0.315093	0	6.48745	1		395
									258	42.432	47.7489	-0.0123369	344.282	0.167039	0	7.01693	1		317	74.7165	34.922	-0.0222681	631.28	0.0111854	0	5.48666	1		253	38.5462	33.3041	-0.0111322	309.468	0.0358223	0	9.81481	1		295	60.5868	29.3525	-0.0204325	578.234	0.0257323	0	5.82406	1		396
									259	93.3782	15.0435	-0.00863131	237.196	0.293319	0	4.07511	1		317	90.6671	4.94383	-0.0208885	591.413	0.0310191	0	12.1803	1		253	90.9578	10.7823	-0.0198276	560.753	0.227563	0	4.2564	1		295	9.95875	37.2967	-0.0141456	396.552	0.181775	0	5.4376	1		396
									259	35.2004	37.2642	-0.012173	339.545	0.14201	0	6.85995	1		317	27.5631	24.2016	-0.0219298	621.504	0.0347573	0	7.86823	1		254	69.4633	47.9051	-0.0224664	637.009	0.0241536	0	8.19506	1		296	23.6635	16.5934	-0.0208239	589.546	0.0290862	0	3.74897	1		396
									259	61.3357	33.4928	-0.010427	289.089	0.209185	0	5.74183	1		317	130.741	48.3226	-0.0219881	623.187	0.0186219	0	7.34269	1		254	68.205	20.681	-0.0228813	649.001	0.195039	0	3.70977	1		296	25.7167	45.8743	-0.0218542	619.319	0.0310929	0	12.2451	1		396
									259	19.6454	53.1672	-0.023322	661.737	0.0585223	0	9.90849	1		317	41.5192	22.3747	-0.0221553	628.02	0.129142	0	3.54948	1		255	48.1482	35.3366	-0.019052	538.338	0.0150802	0	9.81481	1		297	58.8866	12.2214	-0.0215124	609.441	0.022197	0	7.01442	1		397
									260	14.0887	44.9635	-0.0156192	439.136	0.0520608	0	8.70781	1		317	102.836	52.6983	-0.00235231	55.7424	0.282002	0	9.21865	1		255	124.293	50.8858	-0.0324325	925.016	0.0434074	0	4.9887	1		297	39.9333	30.3996	-0.0121739	339.571	0.146362	0	6.7768	1		397
									260	82.5618	9.85384	-0.00902692	248.629	0.0432698	0	9.98967	1		318	54.5782	46.6589	-0.0105026	291.273	0.24145	0	6.83514	1		255	124.712	14.6529	-0.0196403	555.339	0.198437	0	4.8538	1		297	39.9139	37.1764	-0.0218272	618.537	0.058856	0	4.42743	1		397
									260	126.908	30.3745	-0.0218305	618.633	0.186869	0	5.5981	1		318	60.9817	6.23021	-0.0207825	588.348	0.0238055	0	6.38845	1		255	21.3584	22.59	-0.0117219	326.509	0.110657	0	5.77583	1		297	132.226	42.0625	-0.0203472	575.769	0.0524138	0	9.91591	1		398
									261	62.976	5.76181	-0.0221804	628.746	0.0357656	0	12.4873	1		318	22.4776	7.94594	-0.0245251	696.504	0.0995798	0	5.42812	1		255	17.0711	32.5103	-0.0113232	314.988	0.134889	0	5.05883	1		298	111.47	35.2373	-0.0233984	663.945	0.0903126	0	8.10298	1		399
									261	121.196	7.15996	-0.00933726	257.597	0.152871	0	4.8551	1		318	132.466	33.102	-0.0103929	288.105	0.0561439	0	4.2734	1		255	28.2154	40.1125	-0.0039346	101.468	0.276235	0	3.74858	1		298	49.7989	39.1425	-0.0220332	624.492	0.0377796	0	8.01278	1		399
									261	53.9547	14.396	-0.0214032	606.284	0.0379287	0	10.2485	1		318	116.892	50.2126	-0.0110969	308.448	0.174159	0	5.06588	1		255	90.7369	46.9479	-0.0208562	590.477	0.115076	0	5.20635	1		298	136.645	17.7769	-0.0197905	559.682	0.0694895	0	8.68074	1		399
									261	17.828	22.9307	-0.0219379	621.736	0.0259415	0	8.48308	1		319	64.2348	15.3078	-0.0229401	650.699	0.0842137	0	5.93527	1		255	103.081	50.8722	-0.0195017	551.335	0.113706	0	8.08019	1		299	7.91298	8.80505	-0.0106884	296.644	0.0435245	0	17.5709	1		400
									262	59.1988	25.0971	-0.02178	617.174	0.0369582	0	7.76147	1		320	118.578	18.6793	-0.0200625	567.541	0.0166843	0	6.48432	1		256	92.964	15.9945	-0.0229414	650.737	0.179927	0	5.58491	1		299	102.838	22.9584	-0.021999	623.503	0.0857698	0	3.5543	1		400
									262	123.827	25.5266	-0.0232186	658.748	0.151079	0	5.74385	1		320	133.063	21.1609	-0.0179804	507.372	0.0288739	0	11.956	1		256	20.0413	51.0869	-0.0217941	617.582	0.0745649	0	9.23127	1		299	82.0428	42.3157	-0.00971532	268.523	0.120702	0	4.68565	1		400
									262	12.614	5.7597	-0.0124488	347.517	0.0277917	0	9.96969	1		320	77.4004	13.9318	-0.0101479	281.024	0.0382032	0	7.45837	1		256	53.0373	6.06724	-0.0211389	598.647	0.267551	0	5.06859	1		299	85.7854	49.8019	-0.00641949	173.278	0.148265	0	7.71404	1		400
									262	141.859	13.9329	-0.0200069	565.934	0.0899527	0	3.10932	1		320	53.5019	21.3969	-0.0223496	633.634	0.0332937	0	10.1687	1		256	142.079	6.68908	-0.0213983	606.144	0.11568	0	16.7584	1		299	81.8536	30.773	-0.016534	465.573	0.125753	0	10.8469	1		401
									262	6.07675	18.5505	-0.00961818	265.715	0.0475321	0	7.85301	1		320	66.6894	23.954	-0.0216017	612.021	0.0253391	0	8.9878	1		256	64.8125	8.31027	-0.0126549	353.472	0.158063	0	6.21378	1		300	97.1669	6.74333	-0.0263278	748.599	0.125986	0	10.9093	1		401
									262	33.2359	28.7079	-0.0214569	607.836	0.0166104	0	8.77888	1		320	103.895	25.526	-0.0202649	573.389	0.105805	0	5.34998	1		256	61.454	23.7234	-0.0217225	615.512	0.223918	0	5.01345	1		300	37.7103	11.4907	-0.0225357	639.014	0.175673	0	3.68561	1		402
									263	108.451	6.27415	-0.0217852	617.325	0.164036	0	5.61791	1		320	73.2707	42.0041	-0.0133821	374.488	0.226202	0	5.26556	1		257	24.7992	7.73814	-0.0257839	732.881	0.102195	0	9.19757	1		300	77.3876	16.1924	-0.0218769	619.976	0.0275147	0	7.20755	1		402
									263	95.7172	11.7065	-0.0210083	594.874	0.0557477	0	4.07511	1		321	40.6187	49.3381	-0.0119048	331.795	0.0520599	0	7.3804	1		257	5.59881	15.9044	-0.0233253	661.832	0.0487236	0	6.10971	1		300	54.9926	47.8406	-0.022026	624.282	0.0226864	0	9.04188	1		402
									263	73.1825	13.2922	-0.0110976	308.469	0.0281176	0	9.97369	1		321	67.165	4.62447	-0.0113762	316.521	0.136275	0	6.26908	1		257	84.7428	15.477	-0.0193883	548.058	0.15951	0	4.54154	1		300	73.6903	23.3853	-0.0182076	513.937	0.0961501	0	7.1929	1		402
									263	108.787	18.2929	-0.0219665	622.564	0.0517546	0	7.04724	1		321	30.9131	5.53879	-0.0203455	575.719	0.0152421	0	8.7723	1		257	95.1932	10.36	-0.0224093	635.359	0.182712	0	4.2564	1		301	51.9166	29.4576	-0.0398639	1139.77	0.0116708	0	8.97066	1		403
									263	7.81952	29.8216	-0.0188394	532.196	0.275296	0	5.21932	1		321	45.045	32.7922	-0.021838	618.849	0.0289353	0	5.01364	1		258	130.388	50.1958	-0.0209141	592.152	0.13779	0	6.13402	1		301	12.1783	32.2889	-0.0233232	661.771	0.0990404	0	6.59798	1		403
									264	125.963	8.08196	-0.0104062	288.487	0.139224	0	4.8551	1		321	59.5977	42.0195	-0.0118091	329.031	0.228521	0	5.19645	1		258	124.664	24.7469	-0.0194596	550.119	0.203885	0	6.76271	1		301	90.715	37.8795	-0.0202073	571.725	0.157465	0	4.71193	1		403
									264	35.4506	8.92978	-0.0209303	592.619	0.0504542	0	12.0833	1		322	89.7117	21.599	-0.0238167	676.033	0.0117675	0	12.415	1		258	57.3336	26.5794	-0.021193	600.212	0.244439	0	5.01345	1		301	93.2818	45.4531	-0.00984009	272.128	0.258391	0	6.96579	1		404
									264	135.321	9.18503	-0.0114236	317.89	0.129706	0	5.87462	1		323	10.7969	5.05069	-0.0216754	614.152	0.0137009	0	12.0342	1		259	39.6059	11.6645	-0.029047	827.18	0.163795	0	12.1945	1		301	93.1098	52.8938	-0.00429706	111.943	0.261624	0	7.44273	1		404
									264	125.514	17.8639	-0.0235677	668.835	0.0356341	0	4.31158	1		323	29.9067	30.3827	-0.0184241	520.192	0.131687	0	12.0055	1		259	6.76096	9.9062	-0.0126341	352.871	0.216821	0	6.10971	1		301	22.0706	19.9872	-0.00942257	260.063	0.0999807	0	3.74897	1		404
									264	52.3079	28.6686	-0.021682	614.343	0.0259038	0	4.19763	1		323	141.748	38.6503	-0.0119428	332.893	0.0611871	0	9.3193	1		259	30.2754	23.5334	-0.0239176	678.949	0.0324292	0	6.17074	1		301	36.3541	39.8089	-0.0218469	619.108	0.118461	0	4.42743	1		404
									264	61.4836	52.1164	-0.0214371	607.264	0.0316282	0	9.79092	1		323	111.089	44.251	-0.00777938	212.577	0.356206	0	7.05199	1		259	20.274	41.8586	-0.0101053	279.792	0.0956147	0	8.09766	1		302	63.2791	6.7526	-0.0109532	304.295	0.221442	0	4.93081	1		405
									264	110.573	11.4759	-0.0218279	618.558	0.202944	0	5.61791	1		323	138.994	47.5533	-0.0201547	570.206	0.0146686	0	9.3193	1		259	118.945	28.3551	-0.0240743	683.475	0.124115	0	5.57416	1		302	63.7482	45.5837	-0.0224815	637.446	0.0731193	0	8.71911	1		405
									265	132.408	31.4149	-0.0215141	609.491	0.0721202	0	4.79255	1		323	58.8731	12.7624	-0.0222136	629.703	0.0438825	0	5.93527	1		259	130.32	34.7862	-0.00987132	273.031	0.0871678	0	7.50078	1		302	36.4226	6.23685	-0.021137	598.593	0.226692	0	3.5972	1		405
									265	15.9347	36.4536	-0.00949375	262.12	0.158265	0	8.45824	1		323	104.86	30.7882	-0.0212782	602.674	0.0659568	0	5.34998	1		260	58.0102	7.04748	-0.028372	807.672	0.101379	0	5.06859	1		303	86.5099	20.9763	-0.0237304	673.538	0.0125708	0	10.3005	1		405
									265	44.1354	17.3308	-0.0208242	589.552	0.0242692	0	10.2485	1		324	66.4805	38.8901	-0.0196916	556.823	0.0927913	0	3.52317	1		260	77.2123	15.8309	-0.0234208	664.591	0.310644	0	5.35551	1		303	37.1498	24.404	-0.00973502	269.092	0.0776195	0	9.44185	1		406
									265	108.007	38.1948	-0.00815649	223.475	0.0783913	0	4.93474	1		324	122.261	40.5862	-0.0116473	324.353	0.224231	0	10.1584	1		260	31.0421	42.5746	-0.0222902	631.918	0.0154578	0	3.74858	1		303	65.9642	30.4531	-0.0225544	639.554	0.256507	0	5.68985	1		406
									266	114.742	34.4643	-0.00659644	178.391	0.0729006	0	6.50073	1		324	77.8575	44.59	-0.0225641	639.835	0.0348217	0	5.26556	1		260	95.9328	44.141	-0.0223812	634.548	0.0284067	0	5.90565	1		304	126.001	18.4382	-0.0234046	664.121	0.0687528	0	7.24244	1		406
									266	56.4407	43.724	-0.0213259	604.051	0.0272352	0	5.33494	1		324	68.8965	46.8623	-0.0227834	646.17	0.0583892	0	6.53727	1		260	119.376	50.0447	-0.0107773	299.213	0.145198	0	4.9887	1		304	110.53	14.2988	-0.0199646	564.711	0.0154447	0	5.25454	1		407
									266	87.6648	53.3064	-0.0221137	626.817	0.0296916	0	20.4289	1		325	119.619	27.4777	-0.00709614	192.832	0.078769	0	8.85983	1		260	7.37794	51.2478	-0.0224242	635.791	0.0264997	0	11.4559	1		304	132.207	14.7043	-0.0193984	548.348	0.217274	0	4.29612	1		407
									267	121.575	48.454	-0.0350694	1001.22	0.0913723	0	7.51686	1		325	74.8615	31.828	-0.0218816	620.11	0.0214035	0	7.44185	1		261	21.4417	16.301	-0.0219362	621.688	0.158207	0	5.31899	1		304	102.061	16.4933	-0.0104477	289.688	0.175893	0	5.24097	1		408
									267	43.0252	51.9893	-0.0211659	599.428	0.0392707	0	7.14364	1		325	58.2437	33.7727	-0.0230909	655.058	0.0395996	0	8.35725	1		261	89.736	22.5199	-0.022239	630.439	0.0563286	0	4.62175	1		304	16.7464	27.5281	-0.024178	686.474	0.067755	0	6.59798	1		408
									267	138.108	14.3565	-0.0150721	423.326	0.107874	0	3.77546	1		325	10.4181	36.8716	-0.0210711	596.689	0.0103679	0	7.71761	1		261	66.6874	28.906	-0.0215895	611.668	0.213269	0	4.37878	1		304	126.46	37.2318	-0.0111583	310.223	0.184613	0	5.94535	1		408
									267	66.5612	20.7509	-0.0118462	330.102	0.0782227	0	5.75293	1		325	35.6165	43.9115	-0.0124123	346.462	0.0640542	0	7.3804	1		261	60.7282	31.9624	-0.0259982	739.074	0.181989	0	5.51932	1		304	95.3367	38.7973	-0.021141	598.707	0.100652	0	4.71193	1		409
									268	18.1526	24.6448	-0.0223593	633.915	0.0201441	0	6.37878	1		325	54.1126	47.0513	-0.010996	305.534	0.0557414	0	7.44344	1		261	90.0083	36.2325	-0.0220901	626.136	0.0363043	0	9.67478	1		304	45.4171	50.4352	-0.0195501	552.733	0.0386601	0	3.93568	1		409
									268	7.5961	35.0361	-0.0230499	653.874	0.00936409	0	5.21932	1		325	40.9056	35.621	-0.00917824	253.002	0.171791	0	5.01364	1		262	106.649	16.5108	-0.0190782	539.095	0.0668387	0	3.59176	1		305	136.533	25.5097	-0.023012	652.778	0.0416362	0	6.89904	1		410
									268	26.6126	45.1679	-0.0220409	624.715	0.0354821	0	7.19025	1		326	24.3071	41.0023	-0.00955496	263.888	0.125421	0	7.06765	1		262	22.644	21.4823	-0.0193149	545.937	0.268164	0	5.31899	1		305	59.0029	13.3866	-0.0210373	595.71	0.0267582	0	7.89276	1		410
									268	115.039	44.7416	-0.0220394	624.67	0.216225	0	7.51686	1		326	116.404	48.8861	-0.0209312	592.644	0.033444	0	7.05199	1		262	77.742	34.6049	-0.0176869	498.889	0.188919	0	4.35489	1		306	44.2897	6.13333	-0.00962509	265.915	0.137715	0	7.8678	1		410
									268	141.494	49.9432	-0.0215215	609.704	0.0175048	0	14.1011	1		326	19.3669	49.398	-0.0101635	281.473	0.051739	0	9.74132	1		262	17.0277	27.9813	-0.016494	464.416	0.291971	0	4.20123	1		306	67.5833	9.15803	-0.0208315	589.763	0.0206156	0	4.93081	1		410
									269	55.2352	25.6601	-0.0213219	603.935	0.0131987	0	4.19763	1		327	133.471	23.446	-0.0105366	292.256	0.0406257	0	7.90994	1		263	18.7433	49.8102	-0.0395749	1131.42	0.111084	0	6.21109	1		306	30.8313	31.595	-0.024853	705.979	0.112485	0	9.57251	1		410
									269	128.72	36.1859	-0.0219174	621.144	0.173776	0	5.07132	1		327	85.0017	34.8643	-0.0229729	651.648	0.0385235	0	10.5851	1		263	95.0807	52.6594	-0.0204095	577.568	0.052439	0	8.56099	1		306	42.5669	33.8488	-0.0208959	591.624	0.0252011	0	8.60942	1		411
									269	19.4224	45.1835	-0.0214708	608.238	0.0367052	0	7.19025	1		327	109.37	52.2339	-0.0110037	305.755	0.153703	0	7.78999	1		264	130.647	27.2926	-0.0249727	709.438	0.0616977	0	6.34618	1		306	16.8783	42.7193	-0.0216573	613.627	0.0996324	0	7.26188	1		412
									269	95.9944	5.12363	-0.0200225	566.386	0.0232347	0	15.9027	1		327	50.2805	28.5817	-0.0104643	290.167	0.290832	0	5.99048	1		264	133.951	10.3786	-0.021799	617.724	0.0200495	0	11.693	1		306	36.2163	44.7184	-0.0222495	630.741	0.0250602	0	4.91136	1		412
									269	122.865	13.3911	-0.022293	631.999	0.0904791	0	5.19821	1		328	45.9755	11.5301	-0.0209944	594.472	0.0207148	0	8.42167	1		264	99.9474	15.4339	-0.0228163	647.123	0.164918	0	4.92895	1		306	83.5718	47.451	-0.0219303	621.518	0.0195628	0	8.07632	1		412
									269	129.173	15.5826	-0.0224703	637.124	0.12571	0	4.31158	1		328	144.074	19.9979	-0.021595	611.829	0.0352356	0	5.85035	1		264	13.1508	26.3626	-0.0189846	536.39	0.295766	0	4.20123	1		307	36.2634	15.0039	-0.0369501	1055.57	0.0287641	0	8.76848	1		412
									269	110.86	20.6335	-0.0113432	315.566	0.0328816	0	9.1621	1		328	11.9219	21.6879	-0.0153196	430.479	0.0506931	0	7.24436	1		264	82.8908	27.9549	-0.0227376	644.846	0.0417212	0	8.41028	1		307	124.636	31.5731	-0.021857	619.399	0.036664	0	5.94535	1		413
									269	48.9546	40.3679	-0.0112744	313.577	0.0503153	0	3.52492	1		328	54.6103	24.4419	-0.0121038	337.546	0.326296	0	5.99048	1		264	46.6459	29.901	-0.0216202	612.557	0.0669207	0	5.60153	1		307	12.169	37.1914	-0.0220046	623.663	0.153474	0	4.96238	1		413
									270	6.16882	49.5447	-0.0229971	652.347	0.0152237	0	13.9527	1		328	61.3699	24.3233	-0.0223301	633.071	0.0274644	0	6.76067	1		264	144.135	30.0159	-0.00585348	156.921	0.131794	0	13.7601	1		307	59.6616	53.2857	-0.0198309	560.849	0.0426951	0	8.71911	1		414
									270	79.432	9.93513	-0.0222451	630.615	0.0108352	0	13.3302	1		328	9.56774	47.6393	-0.0211569	599.169	0.01647	0	9.95574	1		264	63.3143	38.5641	-0.023819	676.098	0.0495058	0	7.02821	1		307	133.353	18.8447	-0.0201059	568.794	0.248257	0	4.29612	1		414
									270	136.821	33.2842	-0.0201104	568.926	0.145711	0	4.79255	1		328	69.0689	36.4999	-0.0113237	315.002	0.223535	0	3.52317	1		264	126.145	42.9157	-0.0204451	578.598	0.110605	0	4.88787	1		308	138.924	19.0382	-0.0203122	574.755	0.199968	0	5.57405	1		414
									270	103.808	40.7875	-0.021453	607.725	0.0188112	0	4.93474	1		329	88.7719	12.1412	-0.0105719	293.277	0.0419008	0	13.4232	1		264	36.4454	23.4424	-0.0259079	736.464	0.154318	0	6.17074	1		308	104.862	20.9232	-0.0225764	640.189	0.0398032	0	4.86779	1		414
									270	61.7588	44.1476	-0.0104361	289.353	0.114027	0	5.33494	1		330	45.8661	43.5439	-0.021345	604.602	0.0114402	0	8.96137	1		264	79.0676	52.9333	-0.00815585	223.456	0.124029	0	14.5459	1		309	68.1566	24.1064	-0.0181554	512.429	0.0310254	0	14.0963	1		416
									270	37.053	48.0697	-0.0222975	632.129	0.0904773	0	6.19525	1		330	18.0989	37.6246	-0.0218357	618.784	0.0105394	0	7.06765	1		265	134.026	52.8326	-0.0202572	573.169	0.153842	0	5.14247	1		309	10.157	4.83712	-0.020265	573.394	0.0276118	0	11.1344	1		416
									271	7.1173	6.00345	-0.0212586	602.107	0.0220418	0	15.2808	1		330	94.3974	51.9147	-0.0210647	596.502	0.0291391	0	14.9759	1		265	4.61841	8.7691	-0.0221313	627.325	0.0565382	0	6.74816	1		309	112.245	19.2655	-0.0110021	305.707	0.140261	0	5.25454	1		417
									271	21.2604	11.7894	-0.02241	635.379	0.0206162	0	10.4567	1		330	15.2971	15.2778	-0.0236792	672.059	0.0801768	0	7.24436	1		265	92.1497	18.5785	-0.0204683	579.269	0.0815453	0	4.62175	1		309	130.877	45.9768	-0.0224603	636.834	0.017991	0	7.09987	1		417
									271	130.086	22.2438	-0.0108175	300.373	0.143483	0	6.72352	1		331	118.121	22.3224	-0.0103258	286.164	0.0532289	0	8.8991	1		265	62.819	26.8544	-0.0203098	574.688	0.172423	0	4.37878	1		309	48.94	48.6806	-0.0211646	599.391	0.0311984	0	3.93568	1		417
									271	73.6118	28.6995	-0.0114469	318.564	0.269028	0	5.48956	1		331	138.756	17.5607	-0.0109787	305.032	0.225162	0	5.85035	1		265	80.4929	37.9809	-0.020854	590.414	0.097232	0	4.35489	1		309	96.9381	19.7375	-0.00717707	195.171	0.369729	0	6.06366	1		417
									271	66.5946	31.3337	-0.0208309	589.746	0.0674753	0	6.22026	1		332	71.7738	19.4746	-0.00707603	192.251	0.0634942	0	11.4782	1		265	69.4173	42.0496	-0.0108465	301.211	0.329039	0	7.02821	1		310	84.0845	11.6562	-0.0210421	595.849	0.0380309	0	6.44001	1		417
									271	91.2928	31.7923	-0.0235573	668.537	0.0266098	0	7.95011	1		332	72.8842	41.5279	-0.021328	604.112	0.0433022	0	6.31164	1		265	50.744	50.391	-0.0216055	612.133	0.11695	0	13.3528	1		310	74.7508	51.9028	-0.00911395	251.144	0.166358	0	9.88068	1		418
									271	33.1408	32.4298	-0.0213789	605.583	0.0524729	0	10.1611	1		332	121.911	39.3469	0.00297397	-73.7076	0.281735	0	8.43785	1		266	101.328	29.1946	-0.0222485	630.713	0.167638	0	5.35207	1		311	59.5984	37.4149	-0.0288483	821.438	0.0226296	0	9.13297	1		418
									271	31.521	13.8049	-0.0216421	613.188	0.0299672	0	5.93319	1		333	101.983	14.5174	-0.022286	631.797	0.0140294	0	7.15173	1		266	54.3218	37.5264	-0.0203277	575.205	0.0906823	0	8.05575	1		311	120.232	4.82515	-0.0202666	573.439	0.0211725	0	16.5022	1		419
									271	120.554	31.5521	-0.0104526	289.828	0.127974	0	6.50073	1		334	126.939	23.5239	-0.0114462	318.543	0.0418875	0	8.8991	1		267	91.2968	7.17259	-0.019147	541.083	0.212356	0	4.00975	1		311	101.385	49.7176	-0.00871566	239.634	0.103399	0	17.0194	1		419
									272	24.5294	24.8039	-0.0221629	628.238	0.0462548	0	6.37878	1		334	117.111	11.1157	-0.0113057	314.483	0.338711	0	5.37721	1		267	64.7314	10.2364	-0.0211858	600.003	0.0162499	0	6.04055	1		311	90.533	22.9563	-0.0217174	615.364	0.0339563	0	5.18464	1		419
									272	40.1648	40.3052	-0.0112296	312.282	0.175384	0	6.28305	1		334	5.00812	22.8678	-0.0225545	639.555	0.0777863	0	6.98675	1		267	52.8809	16.7885	-0.0110659	307.551	0.0724049	0	10.7164	1		312	103.499	25.5965	-0.00701691	190.542	0.261435	0	4.86779	1		419
									272	70.8352	42.7839	-0.0106847	296.536	0.166516	0	8.53104	1		334	115.493	44.8239	-0.00919098	253.37	0.255341	0	4.2402	1		267	15.1834	18.7505	-0.0215093	609.35	0.0259687	0	7.87876	1		312	22.7943	48.9392	-0.0447517	1281.02	0.00621001	0	13.0197	1		420
									272	71.5531	23.6106	-0.0101455	280.954	0.300337	0	5.48956	1		334	111.212	5.98414	-0.0182438	514.984	0.269479	0	7.81836	1		267	62.7696	20.9183	-0.0221302	627.295	0.0534501	0	5.93632	1		313	77.7181	10.6851	-0.0205197	580.754	0.049443	0	6.44001	1		420
									272	131.471	31.9255	-0.0214469	607.547	0.143241	0	5.07132	1		335	47.3551	25.0892	-0.0190684	538.813	0.210433	0	4.60123	1		267	45.2652	35.3297	-0.0122535	341.871	0.192859	0	5.60153	1		313	15.6054	14.5474	-0.00872783	239.985	0.161098	0	4.60196	1		421
									273	129.843	42.0003	-0.0291669	830.645	0.0770654	0	5.92172	1		335	67.0166	37.1195	-0.00726965	197.846	0.286723	0	7.33911	1		267	103.726	18.5985	-0.0160011	450.172	0.263085	0	3.59176	1		313	113.973	38.0687	-0.0209262	592.499	0.0309415	0	13.9348	1		421
									273	78.3653	46.7936	-0.0197166	557.544	0.0168264	0	8.53104	1		336	130.738	44.5238	-0.00689376	186.984	0.0926178	0	9.51155	1		267	55.925	29.6318	-0.00840162	230.559	0.280694	0	7.43237	1		313	56.6282	13.6794	-0.00608324	163.561	0.131988	0	6.74834	1		421
									273	32.1243	19.7074	-0.0101697	281.654	0.258977	0	5.93319	1		336	124.136	5.9633	-0.0302434	861.755	0.0825005	0	8.08372	1		268	23.9448	10.3907	-0.0218869	620.265	0.0587583	0	6.37266	1		314	35.3957	11.1855	-0.0214471	607.553	0.0285854	0	7.82116	1		422
									274	95.8948	25.3096	-0.0221431	627.668	0.021121	0	7.95011	1		336	4.80807	7.12899	-0.0214278	606.997	0.212518	0	11.3927	1		268	105.273	46.9874	-0.0211894	600.106	0.0209931	0	5.78522	1		314	79.7239	42.8368	-0.0208819	591.22	0.213605	0	3.01851	1		422
									275	53.8345	22.6232	-0.0220735	625.657	0.0183975	0	8.68042	1		336	11.8694	21.5498	-0.00848812	233.058	0.156019	0	6.98675	1		268	116.264	48.8657	-0.0342866	978.597	0.0318837	0	4.49829	1		314	135.613	40.6874	-0.00809845	221.797	0.0682085	0	7.09987	1		422
									275	63.9039	36.9419	-0.0216554	613.573	0.0869373	0	6.22026	1		336	52.5479	24.6901	-0.0182971	516.524	0.197074	0	5.20814	1		268	104.81	9.78458	-0.022226	630.062	0.0605548	0	7.45389	1		314	66.7579	43.0853	-0.0227374	644.84	0.0276014	0	9.13297	1		422
									275	51.8394	31.0712	-0.00941815	259.935	0.130903	0	7.81522	1		336	11.9134	40.6528	-0.0109438	304.025	0.0232784	0	19.0785	1		269	7.3499	28.0466	-0.0405658	1160.06	0.0315346	0	6.04041	1		315	44.2246	38.0207	-0.00852639	234.164	0.336031	0	7.02208	1		423
									276	107.285	17.7468	-0.012931	361.451	0.0602561	0	6.1386	1		336	97.281	43.2928	-0.0210967	597.428	0.0557135	0	3.7968	1		269	129.276	21.0962	-0.0231411	656.509	0.0981075	0	6.34618	1		315	31.9854	39.7176	-0.0228252	647.379	0.0279581	0	5.36148	1		424
									276	121.908	47.2098	-0.0191856	542.2	0.106115	0	8.80853	1		336	143.278	42.4368	-0.0090777	250.096	0.285598	0	5.90514	1		269	6.56825	21.0085	-0.0236238	670.458	0.116138	0	7.08143	1		315	4.73528	40.8927	-0.0119038	331.767	0.203463	0	10.8387	1		425
									276	38.4713	49.6925	-0.0220934	626.23	0.0116487	0	9.53881	1		336	15.3567	11.4326	-0.00979984	270.965	0.0737805	0	10.7014	1		269	130.767	41.3259	-0.00898753	247.49	0.144106	0	4.88787	1		315	92.7226	27.6559	-0.00814553	223.158	0.245591	0	5.18464	1		425
									277	19.3438	43.0253	-0.0232048	658.348	0.0174028	0	15.0982	1		336	113.516	48.5754	-0.00906778	249.81	0.233759	0	4.2402	1		270	98.9732	24.3882	-0.0226683	642.844	0.0496774	0	5.35207	1		316	47.7044	27.2508	-0.0108953	302.622	0.0426973	0	11.3181	1		426
									277	6.10029	31.0581	-0.0240334	682.293	0.0115405	0	8.98593	1		337	50.7704	8.99116	-0.010919	303.308	0.0481955	0	7.51617	1		270	111.904	24.1384	-0.020978	593.996	0.0463475	0	8.20918	1		316	133.313	24.3961	-0.00695933	188.878	0.103889	0	12.2708	1		426
									278	14.4088	27.6353	-0.0109016	302.806	0.0943651	0	8.98593	1		337	39.0337	32.434	-0.022753	645.291	0.0147406	0	9.2488	1		270	109.321	31.9304	-0.0208704	590.887	0.0782827	0	4.22589	1		317	100.909	33.221	-0.0216151	612.409	0.0117081	0	8.0526	1		426
									278	93.9124	48.0996	-0.0220531	625.066	0.128424	0	6.14152	1		337	94.834	14.3252	-0.0113725	316.412	0.10052	0	7.15173	1		270	115.604	39.9647	-0.00727549	198.015	0.230718	0	8.92554	1		317	41.2395	5.98738	-0.0226948	643.612	0.0548964	0	7.79079	1		426
									278	121.686	11.3654	-0.0220421	624.749	0.0189289	0	10.5998	1		337	85.199	22.0445	-0.00681057	184.58	0.294868	0	7.58685	1		270	135.312	47.8536	-0.0214323	607.125	0.0453843	0	5.14247	1		317	144.198	30.1727	-0.0222637	631.151	0.0347627	0	12.3234	1		427
									278	69.1546	15.4823	-0.0212418	601.622	0.0317036	0	7.21262	1		338	87.0989	14.6994	-0.0269577	766.801	0.012096	0	6.63331	1		271	94.1327	39.0247	-0.0212012	600.448	0.15618	0	5.76831	1		317	76.849	32.0264	-0.0224512	636.572	0.0217075	0	8.94914	1		428
									278	144.336	23.0744	-0.0223845	634.644	0.0290768	0	9.91952	1		338	116.522	16.4605	-0.0200411	566.922	0.0256496	0	5.37721	1		271	16.971	48.2361	-0.0103966	288.21	0.0986914	0	8.51528	1		317	48.3093	43.7326	-0.0222802	631.628	0.0310961	0	7.02208	1		428
									278	5.22653	48.3786	-0.0225313	638.885	0.052275	0	15.0982	1		338	69.7205	45.5519	-0.0221306	627.306	0.00999746	0	8.85533	1		271	30.1618	49.9508	-0.020831	589.75	0.0421339	0	6.35511	1		317	95.7349	46.8973	-0.0108209	300.473	0.0513923	0	14.6223	1		428
									278	136.368	17.1666	-0.0217135	615.252	0.195358	0	3.58961	1		338	62.5973	8.51237	-0.0108534	301.413	0.310653	0	11.8365	1		272	35.9684	33.558	-0.0275799	784.782	0.0317282	0	9.30475	1		318	11.0034	14.5515	-0.0213783	605.565	0.010661	0	4.60196	1		429
									279	65.9479	30.0193	-0.010779	299.261	0.0480771	0	6.38857	1		339	117.484	36.2272	-0.00530226	140.992	0.15083	0	3.59993	1		272	124.422	14.273	-0.0213739	605.439	0.0480166	0	8.37384	1		318	80.4669	45.7624	-0.020043	566.977	0.080995	0	3.01851	1		430
									279	111.218	13.0338	-0.00879804	242.015	0.344033	0	6.01317	1		340	127.353	33.7902	-0.0217164	615.338	0.00900418	0	10.1661	1		272	22.8493	16.6685	-0.0193665	547.427	0.289181	0	6.37266	1		319	30.4761	20.9372	-0.0205766	582.399	0.0236926	0	8.07909	1		430
									279	118.973	30.1361	-0.0109324	303.695	0.0461343	0	9.77528	1		340	129.862	11.6694	-0.0107226	297.633	0.159378	0	8.08372	1		272	128.522	28.9021	-0.00698351	189.577	0.126451	0	7.79987	1		319	15.3594	38.7465	-0.0116137	323.382	0.223418	0	7.42895	1		431
									279	36.6614	36.0183	-0.0120922	337.21	0.034794	0	10.2868	1		340	45.7369	20.7819	-0.0114709	319.257	0.083079	0	4.60123	1		272	68.6509	14.8327	-0.00333772	84.2193	0.291227	0	5.93799	1		319	119.038	14.3408	-0.020571	582.235	0.057051	0	6.97146	1		432
									279	50.339	52.968	-0.0212631	602.238	0.0317207	0	12.3114	1		340	138.478	38.9966	-0.0221249	627.142	0.0136273	0	5.90514	1		273	60.706	48.6495	-0.0113937	317.025	0.214473	0	6.04197	1		319	124.112	34.0212	-0.0160575	451.802	0.248543	0	3.12943	1		432
									280	42.2781	10.9147	-0.0207778	588.211	0.0722572	0	7.06206	1		341	77.336	23.9229	-0.0219297	621.499	0.0752759	0	8.08427	1		273	89.5415	7.11374	-0.0235984	669.722	0.172681	0	5.26615	1		319	65.9642	15.5303	-0.00302421	75.1593	0.329851	0	4.98957	1		432
									280	100.438	34.973	-0.0113745	316.47	0.0256246	0	10.9954	1		341	97.67	33.1822	-0.00989449	273.7	0.0670624	0	9.62457	1		273	74.5907	31.4615	-0.0226225	641.52	0.0389964	0	5.835	1		319	93.9879	22.2426	-0.00466848	122.676	0.144122	0	5.55911	1		432
									280	35.6155	13.2563	-0.0211296	598.379	0.100184	0	7.06206	1		341	88.2448	8.16578	-0.021722	615.497	0.0627272	0	6.63331	1		273	58.3097	35.1292	-0.0173976	490.53	0.302531	0	4.87241	1		320	31.1723	34.4182	-0.0114384	318.318	0.0915852	0	5.36148	1		432
									280	98.6247	52.4635	-0.0119464	332.998	0.317334	0	6.42256	1		341	114.546	38.3082	0.00340419	-86.14	0.361987	0	3.59993	1		274	90.3617	34.6597	-0.0230939	655.143	0.0897697	0	5.76831	1		321	57.4727	34.7119	-0.0246704	700.701	0.0812921	0	6.39649	1		432
									280	17.3953	6.44021	-0.00340667	86.2118	0.211549	0	11.2511	1		342	31.9717	38.4063	-0.0230024	652.499	0.0641843	0	7.10678	1		274	81.7538	12.7163	-0.0104977	291.132	0.12953	0	7.57121	1		321	115.661	6.55871	-0.0223006	632.219	0.247634	0	5.90879	1		432
									280	99.6621	45.9411	-0.0125178	349.509	0.202058	0	6.14152	1		342	34.8418	44.9078	-0.0280317	797.84	0.0995391	0	7.10678	1		274	62.043	23.4004	-0.00587839	157.641	0.250948	0	9.94826	1		321	38.4467	17.7366	-0.0207802	588.28	0.0338958	0	8.58915	1		433
									280	81.7919	52.3845	-0.0107057	297.142	0.200513	0	4.98704	1		343	40.0822	51.7201	-0.00642387	173.404	0.259042	0	8.59472	1		274	38.6843	42.4576	-0.0231061	655.497	0.0454162	0	7.12652	1		321	112.618	11.624	-0.0213835	605.715	0.266122	0	5.90879	1		433
									281	127.768	34.4015	-0.0121069	337.635	0.0291222	0	9.77528	1		344	106.091	28.5214	-0.0224345	636.089	0.0279292	0	5.43455	1		274	42.0062	48.7625	-0.0205508	581.652	0.113006	0	7.12652	1		321	61.2888	17.2729	-0.00353107	89.8067	0.224671	0	4.98957	1		433
									281	141.342	7.88023	-0.0208889	591.422	0.0127807	0	9.24353	1		344	52.0125	20.9499	-0.0214709	608.241	0.0262461	0	6.27778	1		275	136.37	37.8105	-0.0416505	1191.4	0.037114	0	6.50364	1		322	50.0378	7.58312	-0.0234842	666.422	0.178698	0	5.99857	1		434
									282	81.761	41.292	-0.0147134	412.959	0.0942817	0	7.82452	1		344	72.8622	36.358	-0.0211355	598.548	0.0588257	0	4.99029	1		275	132.747	16.6135	-0.0205662	582.096	0.0284492	0	8.64785	1		322	14.8163	25.3134	-0.01079	299.58	0.0427401	0	10.138	1		434
									282	111.281	6.71317	-0.0215557	610.692	0.0988372	0	6.32093	1		344	102.393	52.8246	-0.02102	595.211	0.0152786	0	18.932	1		275	20.5106	28.3291	-0.0184233	520.169	0.0804925	0	7.44757	1		322	115.227	39.7617	-0.0154305	433.683	0.162453	0	4.54664	1		434
									282	6.10496	14.2121	-0.0095378	263.393	0.199284	0	3.47722	1		345	44.0658	8.55244	-0.0215913	611.722	0.0214116	0	11.6567	1		275	53.7399	36.8195	-0.0198465	561.299	0.238425	0	4.87241	1		323	144.013	34.9291	-0.0112687	313.412	0.203437	0	9.63874	1		434
									282	49.7749	18.6259	-0.0230622	654.228	0.113645	0	6.56837	1		345	55.8952	6.25689	-0.0213963	606.085	0.0287839	0	12.0501	1		275	77.7561	45.2039	-0.00893398	245.943	0.0785827	0	12.0557	1		323	64.7865	34.3387	-0.0255723	726.765	0.0957072	0	6.696	1		434
									282	78.6868	24.2241	-0.0194913	551.034	0.0934093	0	7.44925	1		345	62.9257	18.3935	-0.00654688	176.959	0.0653046	0	11.2086	1		275	143.605	49.8492	-0.0218912	620.388	0.198794	0	8.52986	1		323	55.9488	40.9242	-0.0250279	711.035	0.0539074	0	6.39649	1		435
									283	141.692	51.5544	-0.0221474	627.792	0.0102472	0	11.5291	1		345	61.4665	45.1992	-0.0213705	605.339	0.0291737	0	5.88922	1		275	53.5732	50.6832	-0.0189837	536.364	0.16469	0	4.43373	1		323	115.286	22.6594	-0.00922433	254.334	0.0958896	0	8.18604	1		435
									283	48.341	33.7279	-0.0218468	619.106	0.238237	0	5.41498	1		346	20.8703	10.4935	-0.0110981	308.483	0.0462063	0	8.46361	1		276	39.4161	18.5189	-0.0254224	722.434	0.0622772	0	6.27712	1		323	8.0117	37.6509	-0.0218679	619.713	0.120567	0	6.66071	1		435
									284	113.761	39.9516	-0.0213889	605.871	0.0499693	0	9.21562	1		346	108.782	18.4799	-0.00961335	265.576	0.0360525	0	3.28698	1		276	10.1328	7.01846	-0.0205654	582.073	0.0874426	0	7.29012	1		323	71.014	39.3461	-0.0238619	677.337	0.0997488	0	6.89755	1		436
									284	46.5538	38.8394	-0.0220845	625.973	0.216173	0	5.41498	1		347	134.658	16.0493	-0.0241121	684.57	0.0443791	0	9.42436	1		276	101.754	18.0066	-0.0245346	696.777	0.0457221	0	6.62756	1		323	45.0559	43.0889	-0.0229893	652.122	0.0517503	0	11.1059	1		436
									284	85.0521	48.6107	-0.0220974	626.346	0.0305713	0	4.98704	1		347	86.2746	20.0907	-0.0211306	598.409	0.0143554	0	12.8451	1		276	120.922	40.984	-0.022764	645.612	0.0304252	0	7.56052	1		323	100.65	20.262	-0.00540667	144.009	0.156928	0	6.95026	1		437
									284	139.029	16.8297	-0.00929944	256.504	0.0696279	0	6.45268	1		347	106.887	4.74511	-0.0245974	698.592	0.0279169	0	12.3159	1		276	95.4079	20.6291	-0.0200597	567.461	0.111773	0	6.8669	1		324	87.0892	13.3684	-0.0218363	618.802	0.018239	0	11.2402	1		437
									285	65.2297	19.3693	-0.0215838	611.505	0.102263	0	3.52059	1		347	111.518	28.2302	-0.0118103	329.065	0.12892	0	5.43455	1		276	102.471	24.5953	-0.0113036	314.423	0.260341	0	6.62756	1		324	32.0053	49.9983	-0.0211514	599.009	0.0199624	0	14.7667	1		437
									285	15.4868	29.0386	-0.0125559	350.612	0.0247189	0	5.67928	1		347	77.3797	34.2379	-0.0105312	292.099	0.307757	0	4.99029	1		277	49.5471	5.05939	-0.0220673	625.478	0.0387415	0	10.9514	1		324	123.021	50.066	-0.004618	121.217	0.238577	0	10.3187	1		438
									285	7.05119	10.8661	-0.00923508	254.644	0.16053	0	3.47722	1		348	73.8318	23.2802	-0.00798195	218.431	0.213535	0	3.71194	1		277	130.675	52.4065	-0.0212621	602.209	0.0312823	0	11.8529	1		325	31.2205	12.1254	-0.0100256	277.49	0.152843	0	3.55835	1		438
									285	132.494	11.1673	-0.0110976	308.468	0.207188	0	5.68881	1		348	81.4369	48.6315	-0.0217338	615.84	0.0117005	0	14.9545	1		277	91.6759	11.928	-0.0215076	609.302	0.0814507	0	5.26615	1		325	76.2931	23.4956	-0.0228063	646.832	0.0274965	0	5.65005	1		438
									285	14.3917	41.362	-0.0216269	612.75	0.0654008	0	12.372	1		348	63.0676	50.8666	-0.0120224	335.195	0.245012	0	5.88922	1		277	74.0473	17.3102	-0.0221823	628.8	0.0505923	0	5.93799	1		325	126.157	7.46422	-0.0119478	333.039	0.0988786	0	6.47005	1		438
									285	122.402	43.1533	-0.0112196	311.993	0.0913306	0	9.21562	1		348	32.2422	45.3484	-0.0103709	287.469	0.13247	0	5.72239	1		277	121.055	24.976	-0.0118168	329.252	0.0746014	0	4.71922	1		325	122.766	19.3325	-0.0112379	312.522	0.0917043	0	8.18604	1		438
									285	61.7141	52.5492	-0.00767239	209.485	0.165969	0	12.5084	1		349	15.3505	41.9836	-0.0111049	308.681	0.0402642	0	7.88579	1		277	129.987	36.5632	-0.0229931	652.23	0.187088	0	5.10272	1		325	112.026	36.5331	-0.0193038	545.616	0.122604	0	4.54664	1		438
									285	55.5021	9.37322	-0.011509	320.357	0.117297	0	10.8818	1		349	33.8778	14.2167	-0.012432	347.031	0.147346	0	4.29992	1		278	140.255	10.336	-0.0356122	1016.9	0.0591795	0	9.7865	1		325	124.332	36.726	-0.0210071	594.839	0.123911	0	3.10079	1		438
									286	73.3759	29.4476	-0.0234061	664.166	0.209913	0	7.44925	1		349	17.0353	18.0385	-0.0219619	622.432	0.0143846	0	8.46361	1		278	71.8443	25.1039	-0.0249388	708.459	0.0311069	0	6.92546	1		325	10.984	43.8282	-0.0202124	571.873	0.0360351	0	6.8552	1		438
									286	25.4768	13.4636	-0.0119393	332.794	0.296238	0	6.25097	1		349	141.493	27.0279	-0.022682	643.24	0.0688652	0	6.8578	1		278	138.148	31.0806	-0.0228445	647.936	0.0701868	0	6.96089	1		325	105.337	27.7184	-0.00791508	216.498	0.119001	0	3.69218	1		440
									286	89.1379	38.6835	-0.0211848	599.975	0.0116946	0	7.82452	1		349	22.3489	45.6178	-0.00649637	175.5	0.131485	0	7.88579	1		278	70.4736	35.5964	-0.0217394	616.001	0.0434126	0	5.5327	1		326	38.2297	29.6587	-0.0110843	308.084	0.0583181	0	4.26396	1		440
									287	102.877	8.07137	-0.0205076	580.402	0.240896	0	8.51253	1		350	33.0607	25.2931	-0.0167393	471.504	0.0930049	0	9.65741	1		278	97.0128	34.5763	-0.0242967	689.903	0.0994203	0	6.65165	1		326	106.095	48.2449	-0.0102717	284.601	0.0812023	0	5.17855	1		440
									287	121.188	24.0763	-0.0102173	283.029	0.0346965	0	10.183	1		350	134.813	25.4724	-0.0215794	611.378	0.0734297	0	5.45761	1		278	15.6435	41.5083	-0.0197642	558.921	0.0756737	0	8.17549	1		326	138.679	15.3461	-0.0222932	632.005	0.0127042	0	11.1392	1		440
									287	133.137	32.9759	-0.0226956	643.632	0.0488363	0	7.09782	1		350	101.64	47.5624	-0.0126306	352.77	0.15294	0	5.33056	1		279	30.9903	52.4522	-0.0110455	306.964	0.142167	0	6.70181	1		326	54.8922	17.4622	-0.0211077	597.747	0.131006	0	5.66303	1		441
									287	49.7011	49.0638	-0.0122708	342.371	0.0767365	0	10.6978	1		351	117.257	11.3896	-0.0150698	423.258	0.210449	0	5.80331	1		279	106.302	6.71053	-0.0089961	247.738	0.243205	0	5.1189	1		326	135.465	27.4095	-0.00506639	134.175	0.0980727	0	11.3853	1		442
									287	103.822	47.7955	-0.0185332	523.346	0.212261	0	4.57731	1		351	19.5878	32.4887	-0.0115091	320.359	0.311814	0	5.00791	1		279	103.423	44.9985	-0.0227362	644.808	0.031373	0	11.2861	1		327	5.44943	9.58378	-0.0105149	291.631	0.0646271	0	14.6886	1		442
									287	110.581	13.4077	-0.0104268	289.083	0.293241	0	4.76073	1		351	101.131	41.5776	-0.0223521	633.706	0.0808334	0	6.00645	1		279	84.4753	19.7814	-0.0229309	650.432	0.0593505	0	7.57121	1		327	54.8367	23.1249	-0.0232024	658.279	0.1469	0	5.66303	1		442
									287	33.7467	47.7446	-0.00661038	178.794	0.102033	0	12.3037	1		351	35.4728	50.0716	-0.00403095	104.252	0.309778	0	8.92222	1		279	119.516	48.4125	-0.0205012	580.218	0.0585155	0	7.56052	1		327	79.5944	45.1447	-0.0237528	674.185	0.0217765	0	9.98452	1		442
									288	89.5746	4.8033	-0.0108215	300.489	0.110649	0	12.3107	1		351	72.084	20.0054	-0.00951686	262.788	0.171278	0	3.71194	1		280	44.4295	14.7415	-0.0305205	869.761	0.0235319	0	6.27712	1		327	38.5753	14.7664	-0.0204647	579.164	0.0231389	0	7.81455	1		443
									288	123.751	14.2212	-0.0218825	620.135	0.11612	0	6.2097	1		351	107.9	21.6464	-0.0209748	593.906	0.0245453	0	3.28698	1		280	29.8051	27.9764	-0.0114792	319.495	0.172232	0	8.89728	1		327	94.3377	39.9041	-0.00257568	62.1973	0.252574	0	13.465	1		443
									288	37.6744	26.066	-0.0112728	313.532	0.0687306	0	5.24508	1		352	56.7854	30.326	-0.00982056	271.564	0.101333	0	9.8017	1		280	131.034	31.5692	-0.021674	614.11	0.095776	0	5.10272	1		328	20.0883	10.792	-0.0117626	327.686	0.260524	0	6.20121	1		444
									288	143.572	29.9041	-0.0206773	585.308	0.0122242	0	9.77119	1		353	111.064	4.53987	-0.0207259	586.711	0.0173607	0	7.79197	1		280	61.7137	32.7089	-0.022839	647.778	0.202599	0	8.93291	1		328	71.211	32.4514	-0.0231269	656.098	0.0328212	0	6.696	1		444
									288	101.208	51.5529	-0.0164279	462.508	0.31706	0	4.57731	1		353	36.0651	8.39771	-0.0219123	620.996	0.0324387	0	6.21653	1		281	70.8718	8.54317	-0.0214942	608.914	0.227036	0	7.23926	1		328	131.372	44.0045	-0.0203749	576.569	0.0180567	0	6.39027	1		444
									289	19.2574	14.0903	-0.0115107	320.407	0.0358954	0	6.25097	1		353	122.557	13.7551	-0.021854	619.312	0.0616509	0	5.80331	1		281	139.83	43.9976	-0.0224774	637.327	0.0273055	0	10.5814	1		329	25.0104	7.01997	-0.0118673	330.713	0.21742	0	6.20121	1		444
									289	142.142	7.52292	-0.0110816	308.007	0.0339518	0	9.8138	1		353	65.7461	34.7731	-0.0220166	624.012	0.125599	0	7.69154	1		281	128.14	17.1251	-0.0220672	625.474	0.0867437	0	6.07465	1		329	68.9009	49.2272	-0.0104013	288.345	0.275095	0	11.4463	1		445
									289	105.53	24.0015	-0.0213834	605.713	0.0202208	0	7.87148	1		353	56.6123	40.1262	-0.0119699	333.676	0.0371094	0	9.8017	1		281	58.392	43.5197	-0.029546	841.6	0.112054	0	4.47596	1		329	87.3603	51.4202	-0.0123494	344.643	0.166874	0	7.37084	1		445
									289	134.601	26.0308	-0.0266061	756.64	0.0960701	0	6.00357	1		354	30.0247	16.1253	-0.0221023	626.487	0.0350348	0	4.29992	1		281	76.5981	52.8278	-0.0205292	581.029	0.0253104	0	12.4605	1		330	23.5627	17.4836	-0.0222759	631.505	0.157543	0	6.06025	1		445
									289	6.70854	28.7029	-0.0253963	721.679	0.127098	0	3.78542	1		354	134.572	30.9246	-0.00992584	274.606	0.0820747	0	5.45761	1		281	47.1819	33.0846	-0.0206779	585.326	0.0419022	0	4.49635	1		330	106.632	24.2608	-0.0130044	363.571	0.208001	0	3.69218	1		446
									289	132.576	16.8555	-0.0224374	636.172	0.0608788	0	5.68881	1		354	70.4545	40.8551	-0.0244991	695.751	0.0570678	0	7.69154	1		282	66.3543	14.1999	-0.0220865	626.03	0.164762	0	7.23926	1		330	100.326	25.5628	-0.0209184	592.276	0.0670345	0	5.45482	1		446
									290	71.601	20.6371	-0.0105857	293.675	0.0891507	0	5.7393	1		355	8.62649	36.1392	-0.047498	1360.39	0.0421069	0	3.668	1		282	122.067	16.988	-0.0204415	578.494	0.245835	0	4.94616	1		330	62.1231	38.7037	-0.0365931	1045.25	0.0164698	0	11.031	1		446
									291	78.6799	10.5356	-0.0207693	587.967	0.0609861	0	12.3107	1		355	74.5497	6.3965	-0.00954323	263.549	0.0568095	0	8.1481	1		282	116.618	26.5848	-0.0145764	409	0.0634057	0	4.71922	1		330	28.9925	52.213	-0.0149144	418.769	0.340802	0	3.59598	1		446
									291	21.4494	48.1437	-0.023776	674.857	0.0545814	0	6.7692	1		355	101.321	34.2936	-0.0116171	323.483	0.126763	0	5.33912	1		282	64.1471	52.3411	-0.0258581	735.026	0.0490997	0	9.06817	1		330	108.545	52.8074	-0.0199317	563.761	0.249328	0	5.17855	1		446
									292	122.182	43.707	-0.0203764	576.613	0.212885	0	5.22256	1		355	14.2693	51.1155	-0.00782899	214.01	0.147367	0	10.4711	1		283	92.8356	20.2819	-0.0233833	663.506	0.0383723	0	4.59558	1		331	112.669	8.97526	-0.0215488	610.492	0.0332433	0	12.386	1		447
									292	106.743	16.224	-0.0185722	524.474	0.241512	0	4.62902	1		355	44.3051	48.8078	-0.00263891	64.0248	0.1975	0	8.92222	1		283	101.253	5.86883	-0.0226217	641.499	0.0198246	0	5.1189	1		331	48.31	32.494	-0.0115358	321.131	0.344194	0	6.42213	1		448
									292	42.649	27.7286	-0.00992092	274.464	0.142912	0	5.24508	1		356	94.5639	47.0796	-0.0102365	283.583	0.049302	0	8.56721	1		283	21.1777	8.12556	-0.0142101	398.415	0.218164	0	7.12143	1		331	18.5612	38.6135	-0.0226256	641.611	0.0474416	0	5.31905	1		448
									292	70.0368	44.1491	-0.00726851	197.813	0.195421	0	9.75738	1		356	23.4252	16.0765	-0.0117731	327.99	0.0575028	0	6.59964	1		283	107.028	30.6407	-0.0220839	625.955	0.024789	0	10.4128	1		331	23.5909	48.2724	-0.0217903	617.472	0.165915	0	3.49906	1		448
									293	52.559	8.17554	-0.0108466	301.215	0.0241013	0	14.7059	1		356	130.511	38.921	-0.00963758	266.276	0.0591778	0	8.96844	1		283	75.7339	37.3111	-0.0217101	615.155	0.0980692	0	4.03528	1		332	83.309	19.5674	-0.0548739	1573.54	0.0151145	0	4.33213	1		448
									293	62.4041	50.2277	-0.0208489	590.265	0.026107	0	9.54892	1		356	138.063	52.1054	-0.0096621	266.984	0.126977	0	4.52412	1		283	48.4588	44.8383	-0.0232966	661.001	0.075587	0	7.09472	1		332	94.5703	18.7048	-0.0206847	585.522	0.193453	0	8.95323	1		449
									293	36.2277	46.9395	-0.00993185	274.78	0.30361	0	7.17348	1		356	83.2767	34.707	0.00420051	-109.153	0.11843	0	12.6356	1		283	13.3651	49.607	-0.0227757	645.948	0.0132081	0	8.41312	1		332	28.4218	21.1052	-0.0219661	622.552	0.19594	0	5.39658	1		449
									294	90.6882	15.0539	-0.0141783	397.496	0.0584132	0	8.55464	1		356	111.857	36.9151	-0.00359299	91.5962	0.270318	0	5.72592	1		283	24.3474	51.5655	-0.00414692	107.604	0.195738	0	6.70181	1		332	138.846	38.3273	-0.0219043	620.766	0.0128693	0	9.38546	1		449
									294	70.5159	26.2729	-0.0110718	307.722	0.148006	0	5.7393	1		357	44.9049	15.6301	-0.0230014	652.47	0.00815413	0	10.4068	1		283	66.282	43.5278	-0.0220656	625.426	0.0523168	0	7.88998	1		332	10.0098	51.0411	-0.0108194	300.428	0.318795	0	6.79684	1		449
									294	118.846	47.7249	-0.0205354	581.207	0.156995	0	5.22256	1		357	88.6416	4.95981	-0.020857	590.5	0.0161003	0	14.165	1		284	94.0419	38.7244	-0.0300254	855.455	0.040703	0	10.8813	1		333	42.0816	34.0593	-0.024355	691.587	0.0770599	0	6.42213	1		450
									294	92.0705	43.2961	-0.0109624	304.56	0.0629554	0	10.4658	1		357	131.647	5.95555	-0.00984835	272.367	0.0404235	0	10.7494	1		284	14.7623	11.2171	-0.0225195	638.545	0.0415703	0	7.12143	1		333	36.2706	46.1898	-0.0348035	993.535	0.0179522	0	6.53298	1		450
									294	112.684	53.3443	-0.013701	383.702	0.328676	0	8.3399	1		357	54.9911	13.0672	-0.0108788	302.146	0.0646261	0	10.4068	1		284	38.7425	22.7937	-0.0217319	615.784	0.175752	0	5.95344	1		333	118.266	52.5341	-0.0211369	598.589	0.0264775	0	7.73267	1		451
									295	94.5685	7.42989	-0.0211996	600.4	0.020991	0	8.55464	1		357	46.232	38.6107	-0.00174443	38.1755	0.291697	0	10.3775	1		284	117.398	15.3532	-0.0202321	572.443	0.18057	0	4.94616	1		333	123.709	14.5905	-0.0110256	306.386	0.0824494	0	12.386	1		451
									295	131.515	27.8846	-0.0220232	624.202	0.0593229	0	6.70358	1		357	129.477	51.8493	-0.0097973	270.892	0.0720698	0	7.53	1		284	140.248	33.4245	-0.0220456	624.85	0.0243934	0	9.39833	1		333	44.4554	16.4149	-0.00546	145.55	0.268089	0	7.34756	1		451
									295	90.3847	32.967	-0.02085	590.299	0.0187841	0	9.18012	1		358	107.713	11.5744	-0.0100015	276.792	0.113064	0	7.79197	1		285	138.79	19.0554	-0.0217918	617.515	0.0170124	0	8.00645	1		333	36.6048	19.3698	-0.0222253	630.043	0.0407059	0	6.18889	1		452
									295	20.2855	18.0076	-0.0216015	612.016	0.0177781	0	9.31121	1		358	74.9395	14.5353	-0.0101583	281.325	0.0482616	0	8.1481	1		285	45.7873	51.4108	-0.0220758	625.722	0.0767459	0	7.09472	1		333	11.2161	24.4719	-0.0232027	658.289	0.0852087	0	8.13763	1		452
									295	134.636	39.7817	-0.0211038	597.634	0.1357	0	5.64325	1		358	19.171	30.5272	-0.012447	347.465	0.20204	0	4.41841	1		286	85.5955	9.65573	-0.0233025	661.171	0.0625952	0	6.12383	1		333	128.551	35.2958	-0.00521052	138.34	0.239517	0	7.40166	1		453
									295	60.2208	40.7379	-0.0235291	667.72	0.073874	0	6.47865	1		358	14.6408	39.9145	-0.0192941	545.336	0.214976	0	3.46592	1		286	55.4808	11.7656	-0.0240875	683.857	0.102652	0	7.01256	1		334	64.0752	25.3214	-0.0100038	276.86	0.0417639	0	13.524	1		453
									295	48.8932	46.4031	-0.0210096	594.911	0.331587	0	3.55871	1		358	29.0773	43.3217	-0.0118938	331.477	0.089014	0	4.57713	1		286	63.8071	25.9656	-0.022747	645.118	0.0241733	0	8.42875	1		334	42.9061	27.6383	-0.0239826	680.826	0.0919604	0	5.39995	1		453
									296	43.7973	50.9767	-0.022105	626.565	0.198387	0	5.72663	1		359	103.705	20.3972	-0.0274086	779.834	0.0305791	0	7.08392	1		286	45.9598	37.4117	-0.0223529	633.731	0.0300384	0	4.49635	1		334	121.413	37.2524	-0.0114257	317.949	0.0584174	0	7.40166	1		453
									296	100.783	27.4406	-0.0104937	291.017	0.106798	0	7.9769	1		359	136.116	17.4832	-0.00392149	101.089	0.219779	0	7.70816	1		287	46.4369	12.1835	-0.0201155	569.072	0.117198	0	5.51174	1		334	81.8838	46.4869	-0.0224537	636.642	0.0233331	0	7.37084	1		454
									296	103.659	45.4194	-0.0126968	354.683	0.0439903	0	11.0549	1		359	61.7159	26.0434	-0.00533685	141.991	0.128151	0	3.73909	1		287	40.5718	43.5669	-0.0105871	293.716	0.201134	0	7.98883	1		335	52.5821	7.37945	-0.021865	619.63	0.0380141	0	6.72715	1		455
									296	82.4321	47.8985	-0.00750131	204.541	0.114083	0	3.81709	1		359	102.344	27.3493	-0.0193665	547.429	0.213226	0	5.22039	1		287	44.4503	21.1014	-0.0207956	588.727	0.115439	0	5.95344	1		335	51.3951	14.001	-0.0113262	315.074	0.231584	0	6.72715	1		455
									296	30.5532	51.3281	-0.0209225	592.393	0.247034	0	4.60217	1		360	135.996	48.0808	-0.0101969	282.438	0.0554579	0	4.52412	1		287	79.6215	38.3929	-0.0203858	576.882	0.218171	0	3.43763	1		335	24.0811	26.7962	-0.0191829	542.122	0.284754	0	5.01502	1		456
									296	133.73	34.2117	-0.0205602	581.924	0.198377	0	5.64325	1		360	9.15064	11.3122	-0.00585107	156.851	0.12118	0	14.3123	1		288	85.5857	17.4605	-0.0218922	620.415	0.216697	0	6.08884	1		335	5.24213	46.1969	-0.0246226	699.322	0.0412935	0	6.79684	1		457
									297	54.7042	28.7249	-0.0109698	304.775	0.358031	0	7.20852	1		360	128.509	16.2367	-0.0102523	284.04	0.0762915	0	4.25969	1		288	24.1572	14.9705	-0.0235596	668.601	0.146775	0	6.81978	1		336	17.2547	19.017	-0.0233517	662.593	0.129287	0	6.49285	1		457
									297	99.2705	35.2729	-0.0223557	633.811	0.0153967	0	7.9769	1		360	105.966	52.1836	-0.00995058	275.321	0.0527506	0	12.4926	1		288	30.0785	18.354	-0.0217555	616.465	0.138573	0	6.74342	1		336	98.5328	26.876	-0.0224287	635.92	0.0168864	0	9.08135	1		457
									297	82.0011	22.4551	-0.0068586	185.968	0.0781065	0	11.4125	1		360	21.5203	43.5612	-0.0219857	623.117	0.0350366	0	5.70387	1		288	5.26894	37.7729	-0.0102598	284.258	0.051503	0	13.7588	1		336	23.0814	21.8819	-0.0219056	620.804	0.296414	0	5.01502	1		457
									298	104.424	13.0371	-0.00986831	272.944	0.0703934	0	7.60218	1		361	71.4566	30.241	-0.0213705	605.342	0.0314924	0	7.12105	1		288	125.063	49.3644	-0.0216374	613.054	0.0327871	0	8.45261	1		337	36.9729	13.018	-0.0230333	653.393	0.0186929	0	6.36245	1		457
									298	66.6326	41.6661	-0.0205304	581.063	0.129985	0	5.35435	1		361	31.3352	50.8697	-0.0255435	725.934	0.144693	0	7.87852	1		288	90.8107	24.4073	-0.0198298	560.818	0.0510705	0	4.56465	1		337	138.336	21.2026	-0.0216839	614.397	0.031677	0	7.67085	1		459
									299	112.809	9.58575	-0.0248381	705.55	0.0356157	0	6.37483	1		361	122.513	16.0289	-0.00930339	256.618	0.291403	0	3.69752	1		288	18.1134	25.1903	-0.0195274	552.078	0.247481	0	3.6564	1		337	33.0968	51.9	-0.0226751	643.04	0.0473744	0	6.53298	1		459
									299	35.1187	50.7477	-0.018828	531.867	0.148301	0	3.30242	1		362	92.1405	33.195	-0.025442	723	0.0561633	0	6.76882	1		288	84.0909	43.1267	-0.0213882	605.851	0.169454	0	3.80053	1		337	126.641	27.5427	-0.0201966	571.415	0.341155	0	3.53598	1		459
									299	18.5392	27.1535	-0.0241351	685.232	0.169365	0	8.06075	1		362	100.511	32.2371	-0.0214233	606.866	0.140069	0	5.22039	1		288	63.143	51.1404	-0.0084111	230.833	0.339135	0	6.99521	1		337	110.657	51.1537	-0.0108208	300.469	0.217512	0	6.65949	1		460
									300	6.7963	17.4627	-0.0128439	358.933	0.0391672	0	7.09208	1		363	54.1341	17.5545	0.00489	-129.078	0.259072	0	4.25957	1		289	109.141	18.337	-0.0238883	678.102	0.285506	0	6.28297	1		337	4.62504	38.7167	-0.0236074	669.983	0.0617528	0	3.82771	1		461
									300	78.8596	36.3494	-0.0248525	705.965	0.103387	0	8.31405	1		363	23.497	29.628	-0.0212271	601.197	0.116116	0	4.41841	1		289	52.109	5.61687	-0.0231149	655.752	0.0934009	0	7.01256	1		337	45.4268	44.5628	-0.0101747	281.798	0.053035	0	9.29967	1		461
									300	140.577	25.6576	-0.0226396	642.015	0.0164695	0	9.3319	1		363	38.73	37.4752	-0.0238199	676.125	0.00985747	0	11.2297	1		289	35.4696	7.00756	-0.0220055	623.692	0.0308915	0	7.26345	1		337	56.4713	46.2254	-0.00601644	161.63	0.245186	0	8.93902	1		463
									300	49.4259	49.9217	-0.0199215	563.466	0.119824	0	3.55871	1		363	85.3859	33.6342	-0.0250898	712.822	0.0413832	0	6.76882	1		289	55.264	27.8075	-0.0221049	626.565	0.108643	0	6.3534	1		338	109.309	12.5136	-0.028799	820.014	0.144361	0	7.21517	1		464
									300	80.8646	44.4181	-0.00780963	213.451	0.296701	0	3.81709	1		364	65.4337	26.4419	-0.0119167	332.138	0.126646	0	3.73909	1		290	76.8143	18.6979	-0.0255764	726.886	0.0205545	0	8.01753	1		338	35.2815	25.6138	-0.0141752	397.406	0.109304	0	6.38267	1		464
									301	17.698	37.6669	-0.021767	616.798	0.0244613	0	10.5469	1		364	97.844	42.0646	-0.0236081	670.003	0.0423748	0	6.26202	1		290	130.798	19.5348	-0.0211063	597.706	0.249134	0	3.1885	1		338	97.5662	44.0898	-0.0216475	613.344	0.184944	0	4.95438	1		464
									301	119.658	45.7435	-0.0110663	307.564	0.0288376	0	10.3943	1		364	75.2757	45.5008	-0.0124326	347.047	0.150053	0	5.3987	1		290	105.961	23.7556	-0.0224597	636.817	0.14881	0	6.28297	1		338	82.5682	30.0621	-0.00770712	210.488	0.145225	0	7.88657	1		464
									301	69.937	37.4529	-0.0233697	663.114	0.204091	0	5.35435	1		365	72.1187	14.4647	-0.0211373	598.601	0.0198131	0	3.93565	1		290	136.768	34.14	-0.0111038	308.646	0.114734	0	5.62512	1		338	67.7195	45.376	-0.0105095	291.475	0.373865	0	4.80036	1		464
									302	128.167	20.4963	-0.027047	769.381	0.0139787	0	9.20249	1		365	23.3996	12.657	-0.0115641	321.949	0.0414973	0	11.8589	1		290	71.8635	40.7413	-0.0227328	644.707	0.145428	0	4.95412	1		339	87.6164	12.2798	-0.0215211	609.693	0.0139533	0	14.402	1		464
									302	52.8496	44.7621	-0.0125507	350.462	0.245476	0	6.19209	1		365	28.5855	29.8307	-0.0208889	591.422	0.144595	0	5.09263	1		291	19.0256	38.0178	-0.0236178	670.284	0.0775006	0	6.45493	1		339	75.3034	33.1314	-0.0220843	625.968	0.0202071	0	7.19121	1		464
									303	133.951	49.5258	-0.0283752	807.764	0.0108833	0	12.6458	1		366	94.2227	12.7838	-0.021497	608.995	0.011351	0	12.7719	1		291	90.2871	13.5914	-0.0278991	794.006	0.172239	0	6.08884	1		339	121.983	24.2752	-0.0256357	728.598	0.13432	0	3.72269	1		465
									303	48.7375	13.9826	-0.0212064	600.598	0.0175845	0	9.05859	1		366	34.8513	15.7378	-0.00247334	59.2401	0.273899	0	11.8589	1		291	56.5994	21.596	-0.0236064	669.955	0.146321	0	6.3534	1		339	137.091	28.7718	-0.0209767	593.96	0.0307588	0	7.67085	1		465
									303	19.7017	19.177	-0.0112982	314.266	0.056906	0	7.84466	1		366	45.0583	25.1555	-0.0212356	601.442	0.0096814	0	11.8383	1		291	135.492	24.8187	-0.0220723	625.62	0.214499	0	3.97969	1		339	51.4141	36.8967	-0.0241343	685.211	0.0120372	0	9.72711	1		466
									303	85.5455	27.9757	-0.0117359	326.914	0.0470739	0	10.4764	1		366	43.7487	47.5211	-0.0227447	645.053	0.0518757	0	6.17817	1		291	47.6746	52.914	-0.023399	663.96	0.204109	0	11.7396	1		339	110.196	44.5102	-0.0198077	560.178	0.141529	0	6.65949	1		467
									303	105.682	29.2449	-0.00694587	188.489	0.0556943	0	8.00123	1		366	106.978	7.83591	-0.00714492	194.242	0.281694	0	4.15263	1		292	44.8489	33.201	-0.0232223	658.854	0.0294361	0	9.58662	1		340	140.046	10.1513	-0.0249387	708.457	0.0278101	0	11.1828	1		469
									303	74.3702	52.1515	-0.0218124	618.111	0.0153309	0	10.0987	1		367	113.999	6.89293	-0.0212829	602.809	0.0389362	0	7.04308	1		292	28.4569	5.1154	-0.0235242	667.579	0.0267054	0	7.26345	1		340	115.269	8.44731	-0.0155805	438.017	0.347296	0	7.21517	1		470
									303	117.99	13.2999	-0.0100017	276.8	0.222058	0	6.37483	1		367	56.3173	13.897	-0.0127026	354.85	0.190268	0	4.25957	1		292	44.2882	7.10776	-0.0199866	565.348	0.0412183	0	5.51174	1		340	101.313	47.3313	-0.0209787	594.017	0.244128	0	4.95438	1		470
									304	36.6257	8.22124	-0.0110697	307.661	0.0286425	0	13.4123	1		367	142.955	15.7239	-0.0100853	279.216	0.0397703	0	10.3391	1		292	124.679	18.9272	-0.0229499	650.982	0.087656	0	6.14945	1		340	64.8834	49.249	-0.0195923	553.954	0.196174	0	4.80036	1		470
									304	126.357	32.8512	-0.010847	301.227	0.0377445	0	12.4867	1		367	104.158	42.5939	-0.021382	605.672	0.188545	0	5.52611	1		292	65.4906	33.1079	-0.00667335	180.614	0.242731	0	6.33837	1		341	14.9346	9.22301	-0.0229502	650.992	0.0353348	0	10.065	1		471
									304	97.6827	29.067	-0.0113877	316.852	0.0456409	0	8.00123	1		367	69.8872	45.169	-0.0213367	604.364	0.0647478	0	5.3987	1		293	17.7417	8.12074	-0.0309532	882.267	0.122269	0	6.80316	1		341	13.7846	43.8782	-0.0198238	560.642	0.14568	0	8.90369	1		471
									304	35.9418	47.5495	-0.0209289	592.577	0.0308832	0	3.30242	1		368	100.414	32.5654	-0.0225998	640.865	0.140512	0	8.79571	1		293	53.6289	12.58	-0.0248223	705.091	0.125771	0	7.12713	1		341	40.8733	18.0575	-0.00949095	262.039	0.143401	0	6.37259	1		471
									305	90.3324	18.6569	-0.0231178	655.834	0.0115533	0	8.89565	1		368	63.8721	47.5737	-0.0130779	365.695	0.218115	0	6.47798	1		293	76.2741	28.1254	-0.0223199	632.776	0.0499253	0	9.44295	1		341	25.4894	37.701	-0.0225975	640.799	0.028573	0	6.67788	1		471
									305	27.494	18.272	-0.0113405	315.487	0.0354766	0	7.84466	1		368	97.6585	48.3239	-0.022728	644.571	0.0884186	0	6.26202	1		293	76.6576	39.4924	-0.022238	630.409	0.279964	0	4.95412	1		341	75.0682	19.3479	-0.00297247	73.6641	0.367955	0	12.5295	1		471
									305	109.441	43.8336	-0.0112568	313.068	0.027024	0	10.3943	1		369	131.604	33.5754	-0.00921463	254.053	0.0795831	0	7.41207	1		293	65.5419	44.5694	-0.0206645	584.937	0.202368	0	3.40312	1		341	84.5745	37.747	-0.00406447	105.221	0.243055	0	6.00313	1		472
									305	8.40948	53.0043	-0.00983409	271.955	0.0877998	0	14.8713	1		369	60.0682	18.5812	-0.0110907	308.268	0.233177	0	6.00094	1		294	127.871	5.30187	-0.019089	539.407	0.0312263	0	13.9942	1		342	30.6423	20.7399	-0.0228583	648.334	0.0306823	0	6.72874	1		473
									306	71.8435	22.3975	-0.022056	625.151	0.0115387	0	6.2479	1		369	117.942	39.8005	-0.00247365	59.2488	0.352319	0	11.5254	1		294	14.0312	13.823	-0.0248091	704.711	0.21958	0	6.64196	1		343	105.385	35.8697	-0.0146002	409.688	0.0739106	0	6.51612	1		474
									306	22.073	26.8627	-0.0105419	292.411	0.105499	0	8.04311	1		369	49.8602	46.6162	-0.0218644	619.615	0.0386131	0	6.17817	1		294	36.31	24.5065	-0.023792	675.317	0.0919184	0	5.72467	1		343	23.0194	20.319	-0.00983636	272.02	0.222187	0	4.46357	1		474
									307	136.041	15.7332	-0.0227921	646.421	0.0459307	0	9.20249	1		369	119.826	51.1709	-0.0113615	316.094	0.0246	0	9.93949	1		294	7.22142	36.9615	-0.0217302	615.736	0.185	0	4.80604	1		343	30.7667	49.1879	-0.0219603	622.385	0.0391356	0	6.52491	1		474
									307	70.8339	6.11798	-0.0230379	653.526	0.0876014	0	8.28306	1		369	28.3313	52.2669	-0.0219333	621.605	0.0384763	0	7.84805	1		294	139.833	45.9549	-0.0232847	660.659	0.0673064	0	9.35517	1		343	6.58407	38.641	-0.0127657	356.675	0.240542	0	8.90369	1		476
									307	57.0311	25.1241	-0.022398	635.033	0.016359	0	12.4489	1		370	70.1204	17.8553	-0.0214296	607.047	0.092592	0	3.93565	1		294	26.6398	14.8119	-0.0213884	605.856	0.0407229	0	5.2516	1		344	112.975	22.8693	-0.0210648	596.507	0.0525979	0	9.1171	1		476
									307	142.567	28.2742	-0.0233018	661.153	0.0605553	0	14.1378	1		370	120.303	20.3073	-0.0209389	592.868	0.0692074	0	8.64638	1		294	19.4949	31.58	-0.0228662	648.564	0.0702934	0	6.45493	1		344	97.4124	38.5931	-0.019421	549.001	0.0470044	0	8.42471	1		476
									307	91.9782	51.7856	-0.00962997	266.056	0.176718	0	5.5224	1		370	121.033	7.24942	-0.0219425	621.87	0.0243365	0	7.04308	1		294	14.0613	42.3455	-0.0227878	646.299	0.0952738	0	6.58579	1		344	116.806	48.7277	-0.0218011	617.783	0.10277	0	3.74197	1		476
									307	7.97507	20.3079	-0.00718435	195.381	0.323453	0	10.2898	1		370	54.7421	36.5289	-0.0243982	692.836	0.0152729	0	7.28512	1		294	81.6862	42.281	-0.0265741	755.715	0.156844	0	5.75011	1		344	95.7721	50.1144	-0.0112476	312.803	0.179167	0	6.20057	1		477
									307	34.2677	27.187	-0.0123699	345.236	0.124119	0	6.33704	1		371	12.1889	29.457	-0.0108518	301.366	0.110878	0	6.89502	1		295	133.943	19.0095	-0.023375	663.267	0.0539913	0	3.1885	1		345	102.573	7.11102	-0.0216133	612.357	0.108863	0	6.07204	1		477
									308	23.1577	42.9544	-0.027683	787.763	0.0602822	0	4.3582	1		371	106.97	11.9885	-0.0115784	322.364	0.173035	0	4.15263	1		295	135.073	28.7763	-0.0337756	963.83	0.050364	0	3.97969	1		345	102.367	13.1796	-0.0159621	449.045	0.255432	0	5.87301	1		477
									308	91.6272	7.28079	-0.0103371	286.49	0.142971	0	11.4495	1		371	133.069	26.3096	-0.0101417	280.844	0.149422	0	3.71107	1		295	109.229	37.9936	-0.0203133	574.788	0.0473118	0	9.49341	1		345	88.6895	51.0318	-0.0217776	617.104	0.0378503	0	5.16296	1		477
									308	56.0406	8.6231	-0.0119337	332.631	0.0286248	0	9.05859	1		371	112.785	16.0361	-0.012166	339.343	0.17253	0	7.085	1		295	25.821	41.9191	-0.0225065	638.169	0.0192324	0	7.83574	1		345	86.8304	23.6654	-0.00392043	101.059	0.281567	0	6.81638	1		478
									308	44.9379	34.8421	-0.0235822	669.254	0.0329919	0	9.27245	1		371	98.8072	41.2131	-0.0152783	429.284	0.359528	0	5.52611	1		296	114.743	12.9471	-0.0218423	618.975	0.0570553	0	5.54576	1		345	44.7883	26.0596	-0.0100893	279.331	0.233155	0	5.5562	1		478
									309	99.0608	20.3736	-0.0221955	629.182	0.0128945	0	8.80196	1		371	109.975	52.498	-0.00260997	63.1883	0.342339	0	9.93949	1		296	60.4506	36.9514	-0.0129614	362.331	0.168997	0	5.91076	1		345	62.8892	31.003	-0.021135	598.534	0.0868508	0	7.18774	1		478
									309	134.353	5.51984	-0.0195354	552.31	0.0962726	0	10.3519	1		372	139.341	33.8175	-0.0104249	289.027	0.0290193	0	7.74102	1		296	131.426	50.0602	-0.0231129	655.693	0.0537814	0	9.35517	1		345	79.0337	40.0572	-0.0150539	422.801	0.0996447	0	6.00313	1		479
									309	35.7881	33.339	-0.0246685	700.649	0.045438	0	6.33704	1		372	75.6021	9.09441	-0.0223251	632.925	0.0289364	0	10.3345	1		297	53.2916	28.6595	-0.0361107	1031.31	0.0416046	0	9.58662	1		346	133.081	24.0365	-0.0292387	832.718	0.101327	0	5.53895	1		479
									310	35.1885	11.4001	-0.0269571	766.785	0.0093681	0	10.3165	1		372	132.966	18.3925	-0.0226425	642.1	0.0165623	0	7.91779	1		297	88.4279	28.8977	-0.0242172	687.606	0.178981	0	9.56706	1		346	46.8866	31.9589	-0.0139567	391.092	0.186631	0	3.46266	1		479
									310	91.3638	38.74	-0.0108058	300.035	0.107687	0	5.09361	1		372	137.972	51.66	-0.0204981	580.128	0.0335393	0	10.5006	1		297	101.847	30.7424	-0.0221277	627.221	0.0256808	0	10.3472	1		346	24.4558	50.8452	-0.0228727	648.751	0.0251825	0	6.52491	1		480
									310	15.879	40.145	-0.0100733	278.868	0.21724	0	5.97018	1		373	21.7372	48.0113	-0.0295627	842.082	0.0272356	0	6.53529	1		297	28.9705	34.7024	-0.0126037	351.993	0.0844189	0	7.87406	1		346	24.1075	15.9901	-0.00895736	246.619	0.224193	0	4.13998	1		480
									310	41.0266	44.8881	-0.0168579	474.933	0.342677	0	7.08726	1		373	25.9336	32.4506	-0.0209037	591.852	0.00984281	0	5.72386	1		298	49.1798	43.6556	-0.0292799	833.91	0.13806	0	6.34991	1		346	12.9194	29.3103	-0.0222581	630.99	0.0192243	0	8.90826	1		480
									311	21.2045	5.87626	-0.0215161	609.549	0.0230891	0	7.27854	1		373	131.01	43.7989	-0.0223988	635.057	0.0289809	0	6.18573	1		298	28.9321	10.087	-0.0111504	309.994	0.288992	0	5.2516	1		346	110.618	39.7516	-0.0097155	268.528	0.0918944	0	6.51612	1		480
									311	69.5694	14.304	-0.00990466	273.994	0.0721705	0	8.28306	1		373	19.4997	15.0922	-0.0104537	289.862	0.0654738	0	5.75834	1		298	37.2197	13.8792	-0.0285025	811.443	0.106114	0	9.11398	1		346	137.893	40.4519	-0.00525597	139.654	0.195589	0	17.1062	1		481
									311	69.1364	28.0285	-0.0182391	514.848	0.272878	0	4.86884	1		374	35.826	15.2957	-0.0226582	642.552	0.0923708	0	7.07723	1		299	13.3203	7.21918	-0.0110045	305.778	0.221223	0	4.13551	1		347	5.00362	23.1119	-0.0189685	535.925	0.131467	0	10.0538	1		482
									311	11.4403	29.9966	-0.0212285	601.236	0.0257341	0	10.2898	1		374	47.1384	22.1869	-0.0221638	628.265	0.198651	0	7.08117	1		299	81.2241	12.5592	-0.0227488	645.172	0.0764211	0	5.67266	1		347	80.0206	23.9651	-0.0125978	351.822	0.264428	0	5.38432	1		482
									311	22.6367	48.4475	-0.023014	652.834	0.115331	0	5.51781	1		374	5.6266	31.573	-0.0219117	620.98	0.0125672	0	6.89502	1		299	110.999	19.5676	-0.0182125	514.079	0.353763	0	4.75804	1		347	86.7577	37.406	-0.0114338	318.185	0.0629784	0	8.16633	1		483
									311	77.4324	52.6619	-0.0106943	296.812	0.111848	0	7.42884	1		374	42.781	16.6051	-0.0237374	673.74	0.253893	0	7.07723	1		299	12.1752	25.1231	-0.0224643	636.948	0.0487938	0	5.25224	1		348	134.258	18.5241	-0.0245393	696.914	0.234875	0	3.93839	1		483
									311	70.9089	48.8808	-0.0113341	315.302	0.120776	0	5.38	1		374	72.4007	51.4784	0.00205832	-47.2465	0.279904	0	18.1619	1		299	43.902	47.1864	-0.022948	650.926	0.22161	0	6.34991	1		348	93.383	30.9886	-0.00428704	111.653	0.211308	0	8.60609	1		483
									312	68.9754	40.3974	-0.0212305	601.295	0.0188541	0	8.07695	1		375	96.8569	32.3323	-0.0086269	237.069	0.335601	0	4.62646	1		299	48.8221	5.53691	-0.0183069	516.807	0.249271	0	14.2902	1		348	48.5315	43.0536	-0.0202033	571.61	0.305016	0	6.20575	1		483
									312	120.187	10.6304	-0.0213339	604.282	0.0148091	0	9.50186	1		375	49.7695	44.2462	-0.022505	638.125	0.0259471	0	6.18115	1		299	5.95808	41.5985	-0.00744279	202.85	0.143497	0	4.80604	1		349	102.404	24.9689	-0.0213403	604.467	0.0223368	0	10.2971	1		483
									312	103.907	12.4777	-0.0131837	368.755	0.259685	0	7.32861	1		376	98.8308	19.5028	-0.0230929	655.116	0.159714	0	6.57774	1		299	60.1204	42.853	-0.0243035	690.098	0.0930453	0	5.91076	1		349	28.2676	27.0753	-0.020891	591.483	0.27567	0	4.95715	1		484
									312	86.712	50.1229	-0.0211043	597.647	0.0504537	0	5.5224	1		376	78.5968	24.8609	-0.0102944	285.257	0.285802	0	4.62426	1		300	85.3827	19.1207	-0.0205819	582.55	0.0793094	0	6.29222	1		349	87.1236	46.1121	-0.0208868	591.361	0.0521601	0	5.16296	1		484
									313	117.949	38.3008	-0.0223142	632.611	0.0103268	0	16.8012	1		376	101.618	25.4607	-0.0221052	626.571	0.192836	0	3.73489	1		300	37.9516	33.7338	-0.0139523	390.964	0.0336811	0	9.03323	1		349	48.6475	49.2583	-0.0215588	610.781	0.163079	0	4.35593	1		485
									313	16.3651	46.0954	-0.00929851	256.477	0.225704	0	5.97018	1		376	130.843	29.2792	-0.0104576	289.973	0.112381	0	3.71107	1		300	115.617	18.4236	-0.0189274	534.738	0.335899	0	4.75804	1		350	120.486	42.6393	-0.010418	288.828	0.0433692	0	7.62661	1		486
									313	6.90075	14.2087	-0.00470416	123.707	0.320482	0	16.4276	1		376	125.081	45.5643	-0.0133865	374.616	0.0939865	0	6.18573	1		300	113.195	26.6347	-0.0226284	641.693	0.0519628	0	7.40049	1		350	107.506	16.0241	-0.020868	590.819	0.0276506	0	5.87301	1		486
									314	56.0534	26.5346	-0.0211113	597.851	0.0550086	0	8.77815	1		376	10.6528	47.6651	-0.0122345	341.322	0.0339624	0	11.0899	1		300	137.905	38.702	-0.0131422	367.556	0.0819006	0	10.322	1		350	43.4608	31.4549	-0.0186762	527.479	0.170764	0	3.46266	1		486
									314	95.6976	41.4164	-0.0112142	311.837	0.0844426	0	5.09361	1		377	28.2659	48.3045	-0.0214284	607.014	0.0374163	0	6.53529	1		301	121.076	51.4345	-0.0209875	594.271	0.0366356	0	10.4416	1		350	11.0147	38.0125	-0.00398638	102.965	0.215783	0	8.90826	1		487
									314	64.4135	29.2115	-0.0212939	603.126	0.239598	0	4.86884	1		377	24.9924	13.3635	-0.00394023	101.631	0.368899	0	5.75834	1		301	104.833	7.54109	-0.0214054	606.349	0.0144131	0	8.56811	1		351	75.3708	21.2504	-0.0271756	773.098	0.130706	0	5.38432	1		487
									314	107.799	22.8468	-0.011174	310.677	0.0512482	0	9.08188	1		378	108.944	16.3453	-0.0110693	307.65	0.0263462	0	10.595	1		301	42.5962	24.6416	-0.0237265	673.426	0.0510548	0	7.44269	1		351	27.2501	9.6206	-0.0136827	383.175	0.0635514	0	7.1026	1		487
									315	119.852	20.3173	-0.0197512	558.545	0.0922367	0	3.53359	1		378	26.5599	38.1401	-0.022013	623.906	0.0196992	0	5.72386	1		301	21.3372	32.7579	-0.0119094	331.927	0.116947	0	7.87705	1		351	19.9722	15.792	-0.0214831	608.593	0.031539	0	4.13998	1		487
									315	42.7626	21.3927	-0.010925	303.479	0.0285728	0	4.48812	1		378	143.109	24.9575	-0.0115243	320.799	0.134005	0	13.0046	1		301	97.3998	11.8022	-0.00744581	202.937	0.198521	0	8.56811	1		351	81.1927	18.1313	-0.0230911	655.063	0.190755	0	5.95037	1		488
									315	29.8305	49.1318	-0.0220992	626.397	0.0171035	0	6.52651	1		379	78.793	20.2408	-0.0209265	592.509	0.0557387	0	4.62426	1		302	19.9859	15.168	-0.010351	286.892	0.1794	0	4.61348	1		351	128.333	21.184	-0.0215317	609.998	0.058344	0	3.52243	1		488
									315	126.26	18.4832	-0.0105867	293.704	0.312479	0	5.15729	1		379	116.355	34.6656	-0.0113056	314.479	0.191547	0	5.26702	1		302	68.1916	26.7729	-0.0253891	721.472	0.269453	0	3.50849	1		351	32.8468	25.1769	-0.0229053	649.693	0.155216	0	4.95715	1		489
									316	28.1064	11.9751	-0.0212064	600.599	0.0435601	0	4.6132	1		379	44.8812	40.4631	-0.010722	297.615	0.193163	0	6.18115	1		302	91.278	48.1359	-0.0107397	298.127	0.2299	0	5.71901	1		351	72.2597	15.0246	-0.0237702	674.688	0.248055	0	3.71659	1		489
									316	96.6215	13.2738	-0.013555	379.483	0.0373102	0	7.32861	1		380	55.8577	13.4835	-0.0110312	306.551	0.0465571	0	12.0788	1		302	141.245	53.2964	-0.0211688	599.51	0.0211854	0	14.9717	1		352	130.103	47.2916	-0.0220785	625.801	0.0460148	0	7.65078	1		490
									316	138.856	31.6244	-0.0208761	591.052	0.0487541	0	16.312	1		380	7.10419	19.5087	-0.01006	278.483	0.0327545	0	18.9143	1		302	142.657	18.2465	-0.0118341	329.753	0.286904	0	4.8496	1		353	75.059	42.9014	-0.016117	453.522	0.0220836	0	10.0244	1		491
									316	47.4352	32.4322	-0.0215117	609.422	0.0149907	0	7.60729	1		380	80.413	37.5578	-0.0109091	303.021	0.0445779	0	12.1952	1		303	23.3752	4.81559	-0.0120034	334.646	0.147858	0	6.18406	1		353	59.3148	36.9094	-0.00990739	274.073	0.0961117	0	5.76996	1		491
									316	75.1636	45.588	-0.0208925	591.526	0.0856677	0	5.38	1		381	113.277	38.9397	-0.0103671	287.358	0.317056	0	4.60189	1		303	9.26372	8.02306	-0.0238639	677.395	0.0872479	0	4.13551	1		353	105.512	39.0382	-0.00485383	128.033	0.337629	0	8.51817	1		492
									317	81.088	5.27845	-0.0225272	638.767	0.101473	0	6.06488	1		381	119.533	52.5176	-0.022202	629.371	0.0127608	0	5.77766	1		303	117.099	10.2257	-0.0234396	665.133	0.0270986	0	8.33078	1		354	52.9917	52.876	-0.0216963	614.754	0.0232045	0	5.65327	1		492
									317	75.2849	21.5891	-0.0217823	617.241	0.0584077	0	4.99314	1		382	90.5434	10.5844	-0.0203555	576.007	0.00714533	0	13.2236	1		303	125.407	17.7175	-0.0210262	595.389	0.0491147	0	9.22504	1		354	101.839	11.9359	-0.01169	325.589	0.134429	0	6.98732	1		492
									317	132.524	46.6572	-0.0230635	654.265	0.012268	0	13.072	1		382	75.2083	7.34604	-0.0212978	603.239	0.146969	0	7.4934	1		303	120.543	38.4235	-0.0228821	649.024	0.187434	0	6.61693	1		354	89.2982	22.4059	-0.0216397	613.119	0.0177457	0	9.1636	1		492
									317	50.4573	47.1223	-0.0106413	295.281	0.134497	0	14.2327	1		382	122.217	21.7	-0.0112478	312.81	0.285145	0	14.2292	1		303	31.9852	48.997	-0.0238153	675.991	0.025695	0	6.4316	1		354	142.189	49.2581	-0.0104736	290.436	0.292927	0	11.0331	1		492
									317	101.386	33.6542	-0.0210004	594.646	0.0105934	0	9.62312	1		382	37.4038	42.8381	-0.0219333	621.604	0.00946172	0	7.84553	1		303	76.6871	49.4416	-0.0244881	695.435	0.011374	0	12.4257	1		355	73.3545	27.3694	-0.0210348	595.638	0.0376227	0	6.44271	1		492
									318	91.7915	25.0108	-0.0115103	320.395	0.236821	0	12.6919	1		383	58.8845	33.8729	-0.0223478	633.584	0.0581354	0	3.58222	1		303	12.2756	49.4039	-0.0275633	784.303	0.114092	0	10.0417	1		355	80.9057	51.044	-0.0112449	312.725	0.041673	0	7.76883	1		493
									318	30.4169	36.5977	-0.0451984	1293.93	0.0225163	0	6.33695	1		383	55.0936	25.538	-0.00868333	238.699	0.335068	0	3.43159	1		304	86.8789	13.009	-0.0108028	299.949	0.335785	0	4.51318	1		355	124.135	7.83925	-0.00940752	259.628	0.12622	0	10.5262	1		493
									318	70.5547	53.3002	-0.0203145	574.823	0.042299	0	3.74996	1		383	59.7982	41.4384	-0.0119366	332.714	0.139603	0	5.19632	1		305	44.2013	14.9492	-0.0253719	720.974	0.0767591	0	8.12226	1		355	45.7544	52.5238	-0.0205354	581.208	0.0621907	0	7.2458	1		494
									319	37.6907	36.016	-0.0102549	284.115	0.305075	0	7.29703	1		383	116.599	42.1238	-0.00999796	276.69	0.2969	0	4.60189	1		305	27.251	25.3948	-0.0234621	665.785	0.0241927	0	9.44394	1		355	6.30479	23.4396	0.00531123	-141.251	0.0858563	0	9.78964	1		494
									319	120.674	41.1394	-0.0216371	613.045	0.0115667	0	11.6521	1		384	36.9379	5.76351	-0.0324931	926.768	0.0231751	0	20.4341	1		305	15.0103	20.778	-0.0208408	590.032	0.0609297	0	7.49862	1		356	45.144	11.5085	-0.0110693	307.651	0.0536058	0	11.8938	1		494
									320	14.6159	9.04525	-0.010946	304.088	0.0769877	0	6.30655	1		384	127.198	52.5025	-0.0080924	221.622	0.220118	0	7.66546	1		305	61.8904	35.3035	-0.0207065	586.152	0.101306	0	9.41755	1		356	5.10199	33.155	-0.0134843	377.44	0.0597683	0	9.78964	1		494
									320	76.2039	8.87403	-0.0236549	671.356	0.14501	0	5.47394	1		384	102.772	40.1111	-0.0226029	640.955	0.245973	0	5.80638	1		306	17.2748	5.82977	-0.00976907	270.076	0.203874	0	5.86561	1		356	112.79	34.6131	-0.0202591	573.223	0.0404892	0	3.02295	1		494
									320	8.60575	10.956	-0.0107039	297.09	0.170033	0	6.30655	1		384	138.464	52.6103	-0.00387728	99.8118	0.242089	0	11.2663	1		306	139.455	14.6049	-0.0110127	306.014	0.275189	0	4.8496	1		356	134.688	41.1667	-0.0269561	766.756	0.0510295	0	3.18158	1		494
									320	118.216	23.4495	-0.0196739	556.312	0.106721	0	3.53359	1		385	69.663	12.3859	-0.0112035	311.529	0.173389	0	4.71618	1		306	68.2041	19.0587	-0.0206203	583.66	0.281715	0	4.84233	1		356	34.2741	16.3365	-0.00984802	272.358	0.0640852	0	7.01381	1		495
									320	108.018	25.7387	-0.0230267	653.202	0.0854645	0	5.83736	1		385	85.7255	48.5351	-0.0102916	285.177	0.0271814	0	9.60316	1		306	134.054	37.3881	-0.0237289	673.494	0.1696	0	6.31954	1		356	126.757	18.0337	-0.0110307	306.536	0.042597	0	3.52243	1		495
									320	72.3681	17.5364	-0.00939726	259.331	0.332492	0	4.99314	1		385	27.3421	30.3821	-0.00944006	260.568	0.0858339	0	3.73591	1		306	26.196	51.799	-0.0105226	291.851	0.206259	0	6.4316	1		356	136.293	11.271	-0.0107561	298.599	0.18009	0	5.15719	1		496
									320	43.7693	25.7665	-0.00899284	247.644	0.105251	0	4.48812	1		386	99.9045	19.9242	-0.0093275	257.315	0.038683	0	9.35692	1		306	112.665	24.447	-0.00860926	236.559	0.141091	0	8.35863	1		357	13.4417	43.3803	-0.0108333	300.831	0.0411524	0	13.1949	1		496
									320	54.358	25.0184	-0.0197273	557.855	0.0460431	0	3.38421	1		386	117.482	47.1162	-0.00962889	266.025	0.186102	0	5.06992	1		307	58.7292	20.8755	-0.0233923	663.767	0.149818	0	3.51796	1		357	116.296	49.543	-0.0214573	607.848	0.0215341	0	7.07704	1		496
									321	126.89	10.8623	-0.0261981	744.851	0.0291689	0	3.89911	1		387	8.5207	16.0875	-0.00717703	195.17	0.0589392	0	10.6138	1		307	24.4567	16.3066	-0.0238201	676.129	0.047134	0	4.61348	1		358	18.8348	11.6067	-0.0116876	325.52	0.0912567	0	6.96402	1		497
									322	51.4833	32.9267	-0.018048	509.324	0.0508325	0	6.68754	1		387	18.3834	25.3003	-0.0100775	278.989	0.0536559	0	6.57082	1		307	94.2823	24.8578	-0.0206191	583.626	0.0395046	0	8.32443	1		358	95.8387	7.2211	-0.0106372	295.164	0.109299	0	7.63112	1		497
									322	97.923	47.9074	-0.0237428	673.895	0.0540527	0	9.90131	1		387	28.8423	38.0466	-0.0235999	669.766	0.0548359	0	5.92946	1		307	52.1844	31.7361	-0.0230576	654.096	0.0227165	0	9.33551	1		358	54.8517	19.7989	-0.0100742	278.893	0.296234	0	9.61804	1		497
									323	29.5501	42.8751	-0.0224658	636.993	0.0229853	0	6.33695	1		387	76.8464	52.1933	-0.0219352	621.658	0.0655419	0	9.60316	1		307	93.4798	33.1435	-0.0125788	351.273	0.106262	0	7.45736	1		358	34.255	43.6448	-0.00956753	264.252	0.123393	0	7.39948	1		497
									323	62.1974	4.79119	-0.0216712	614.03	0.187444	0	7.40823	1		388	110.797	20.0864	0.00222297	-52.0047	0.33389	0	10.8933	1		307	107.612	14.435	-0.0101319	280.56	0.146706	0	5.15632	1		359	62.3104	25.8713	-0.0153202	430.496	0.0665491	0	9.61804	1		498
									323	108.899	5.53647	-0.0076702	209.422	0.0433271	0	17.5407	1		389	39.6811	29.7727	-0.0321168	915.894	0.0326208	0	10.0892	1		307	126.201	28.3419	-0.0219202	621.225	0.149175	0	5.76213	1		359	73.1388	51.2156	-0.00668505	180.952	0.188469	0	7.76883	1		498
									323	109.496	37.8487	-0.0205117	580.523	0.0173055	0	7.49983	1		389	133.115	28.8518	-0.0200065	565.924	0.0931716	0	7.58648	1		307	114.572	53.0026	-0.0191598	541.454	0.133526	0	3.92652	1		360	76.0334	19.6369	-0.0369538	1055.67	0.0152206	0	6.14832	1		499
									323	88.5097	44.8373	-0.0231246	656.03	0.0186394	0	8.83274	1		390	110.715	32.4991	-0.0182453	515.026	0.141568	0	7.99887	1		308	133.385	13.086	-0.0229603	651.284	0.0112218	0	6.25675	1		360	128.941	46.7763	-0.0228093	646.92	0.037478	0	6.82987	1		500
									324	40.0438	18.2835	-0.0111416	309.74	0.0686436	0	8.35906	1		390	67.2825	8.31461	-0.0210874	597.159	0.0148357	0	4.71618	1		308	50.5378	20.3671	-0.0221999	629.309	0.0502457	0	6.35645	1		360	30.5139	50.0289	-0.0115649	321.971	0.0654181	0	7.39948	1		501
									324	102.537	23.7286	-0.0287727	819.253	0.0206609	0	5.83736	1		390	17.5849	10.5655	-0.0108159	300.327	0.0394873	0	9.48225	1		308	85.1234	18.0586	-0.0220005	623.547	0.0932047	0	4.80344	1		360	64.8975	12.9318	-0.00677128	183.444	0.0900082	0	8.28509	1		501
									324	4.60171	35.7494	-0.04196	1200.35	0.011092	0	7.68384	1		390	56.8862	13.1499	-0.021945	621.942	0.0165046	0	11.4657	1		309	112.258	5.55805	-0.0200829	568.129	0.15755	0	5.00273	1		360	134.686	16.1712	-0.0204938	580.004	0.0835017	0	5.15719	1		501
									324	6.88283	43.0868	-0.0110137	306.043	0.285622	0	7.68384	1		390	24.1869	28.3818	-0.0111623	310.338	0.0927904	0	3.73591	1		309	76.157	6.63107	-0.020391	577.034	0.0610838	0	6.48068	1		360	28.6919	20.583	-0.0108462	301.202	0.126787	0	7.01381	1		502
									325	68.7911	8.16837	-0.0105565	292.831	0.284145	0	7.40823	1		390	88.6944	31.4093	-0.0230657	654.329	0.213321	0	6.79023	1		309	84.7621	9.02302	-0.0202171	572.009	0.0718888	0	4.51318	1		360	133.191	29.3752	-0.0193842	547.939	0.212086	0	9.70925	1		502
									325	55.9882	27.9841	-0.0114056	317.37	0.181513	0	3.38421	1		390	34.3756	40.1777	-0.0224597	636.815	0.0972978	0	5.92946	1		309	12.6507	39.8783	-0.0225194	638.542	0.035097	0	6.08933	1		360	132.317	39.0451	-0.0202882	574.063	0.179639	0	3.18158	1		502
									325	80.8682	37.1047	-0.00425958	110.86	0.208755	0	7.69037	1		390	94.0251	27.2033	-0.0226695	642.88	0.184887	0	6.79023	1		309	116.671	45.2809	-0.0227408	644.94	0.0825833	0	6.74159	1		360	110.753	32.38	-0.00874628	240.519	0.167298	0	3.02295	1		502
									326	15.5553	17.9383	-0.022563	639.8	0.031983	0	5.24016	1		391	104.057	37.5134	-0.0213362	604.35	0.0399512	0	8.18986	1		309	81.5995	46.228	-0.00970522	268.231	0.100972	0	9.40501	1		361	141.606	7.48174	-0.020323	575.068	0.234627	0	6.5254	1		502
									326	89.4944	23.1706	-0.00894629	246.299	0.037173	0	10.1491	1		392	25.9177	4.56932	-0.0188005	531.07	0.164312	0	10.2659	1		310	36.8283	11.542	-0.0225801	640.296	0.0385737	0	8.12226	1		361	104.862	7.97438	-0.0220104	623.833	0.126658	0	9.05467	1		502
									326	140.692	25.2982	-0.0215482	610.477	0.0095338	0	18.8598	1		392	140.442	22.4651	-0.0115492	321.518	0.0226746	0	7.38056	1		310	105.14	20.8088	-0.00869615	239.07	0.349416	0	6.23592	1		361	101.819	17.3247	-0.029386	836.977	0.0150301	0	9.83288	1		503
									326	48.2141	26.0089	-0.010535	292.211	0.0500409	0	7.6514	1		392	119.928	26.3269	-0.0147511	414.05	0.350752	0	5.84048	1		310	90.0045	42.0077	-0.0118813	331.117	0.0542536	0	7.54921	1		361	19.1126	18.5651	-0.0220495	624.963	0.105354	0	6.96402	1		503
									326	63.455	35.7771	-0.0218955	620.511	0.00792788	0	10.7928	1		392	119.268	45.8318	-0.010012	277.096	0.0538738	0	6.76017	1		310	40.3906	52.3328	-0.0112584	313.115	0.0596655	0	9.88041	1		361	59.7857	42.1683	-0.0205976	583.004	0.0621969	0	6.07586	1		503
									327	92.3064	11.2249	-0.0118577	330.435	0.0411616	0	12.2723	1		392	88.8439	47.315	-0.0108216	300.494	0.063042	0	7.41681	1		310	73.5878	52.7238	-0.0252163	716.479	0.117862	0	5.99099	1		362	114.995	21.3393	-0.0191011	539.758	0.202391	0	11.8276	1		504
									327	79.678	44.7024	-0.0109478	304.14	0.0311463	0	7.69037	1		392	16.7501	48.4432	-0.0231046	655.454	0.132488	0	5.75403	1		310	128.764	33.9303	-0.0208106	589.159	0.168401	0	6.148	1		363	41.6619	12.6172	-0.0103811	287.763	0.311325	0	12.5236	1		505
									327	109.642	45.3471	-0.0100015	276.792	0.105911	0	3.03751	1		393	72.6672	25.4382	-0.0109284	303.58	0.0694504	0	9.51339	1		311	103.184	6.78042	-0.0219357	621.675	0.101733	0	8.31968	1		363	24.6285	30.5549	-0.0242615	688.885	0.0180032	0	9.07628	1		505
									327	19.6102	47.8684	-0.0036452	93.105	0.295069	0	5.52814	1		393	69.3773	39.3704	-0.022717	644.252	0.0131506	0	11.7442	1		311	17.2365	11.6953	-0.0222322	630.241	0.0212114	0	5.86561	1		363	90.1785	41.7806	-0.0220406	624.706	0.0132983	0	6.83418	1		505
									328	37.4157	34.5954	-0.00922091	254.235	0.230436	0	4.94922	1		394	49.7159	30.8182	-0.0226968	643.668	0.058278	0	9.41466	1		311	100.323	16.8491	-0.0107101	297.27	0.184831	0	6.23592	1		363	57.7469	4.40525	0.00339375	-85.8386	0.306761	0	11.1281	1		505
									328	79.3486	22.9108	-0.00710992	193.23	0.0683367	0	10.1491	1		394	125.364	48.7547	-0.00772916	211.125	0.148219	0	6.76017	1		311	100.807	31.755	-0.0107509	298.451	0.171668	0	7.45736	1		364	29.2804	10.7354	-0.0214285	607.018	0.0327897	0	9.86515	1		505
									328	36.2658	8.13253	-0.00583533	156.396	0.18154	0	10.8313	1		394	44.376	8.22867	-0.0254273	722.577	0.0345316	0	3.35935	1		311	71.1774	47.2391	-0.0242257	687.852	0.172228	0	5.55709	1		364	136.605	52.855	-0.0172926	487.495	0.0432986	0	5.7505	1		506
									329	121.917	33.4254	-0.00701791	190.571	0.0612338	0	13.843	1		394	76.1066	16.5683	-0.0100567	278.387	0.0404529	0	9.51339	1		311	60.419	50.5	-0.024066	683.235	0.0941331	0	7.79517	1		364	75.3964	11.8767	-0.0129417	361.759	0.058278	0	7.7863	1		506
									329	10.434	52.995	-0.01189	331.369	0.176406	0	10.5112	1		394	125.674	27.3722	-0.0219057	620.806	0.0510078	0	5.84048	1		311	118.491	53.2435	-0.0188048	531.195	0.186474	0	3.92652	1		364	82.1778	19.8568	-0.0215719	611.161	0.0460804	0	6.14832	1		506
									329	51.0024	34.5763	-0.00982845	271.792	0.0456012	0	8.26532	1		394	22.0594	50.6614	-0.0232582	659.892	0.147724	0	5.75403	1		312	29.0582	35.4307	-0.0118176	329.275	0.0750489	0	5.79015	1		364	42.6128	34.1806	-0.0251808	715.451	0.0266581	0	8.98888	1		506
									330	11.1049	15.1719	-0.0223238	632.889	0.0561062	0	5.24016	1		394	103.36	29.3533	-0.0101389	280.763	0.0716604	0	6.37408	1		312	69.7736	7.74968	-0.0199256	563.585	0.0916025	0	3.03752	1		364	24.0248	39.6111	-0.00766823	209.365	0.134065	0	9.07628	1		506
									330	26.0141	32.43	-0.0202892	574.093	0.0518402	0	9.40247	1		395	105.149	18.1303	-0.011028	306.458	0.0299915	0	11.3646	1		312	110.714	10.3167	-0.0231394	656.459	0.0900288	0	5.00273	1		364	54.325	44.8321	-0.0224117	635.428	0.0593324	0	6.07586	1		506
									330	32.3943	25.5235	-0.0228015	646.695	0.0276092	0	9.3866	1		395	16.7219	20.0084	-0.0184493	520.921	0.295041	0	4.59989	1		312	39.9003	20.0256	-0.0223014	632.241	0.0262719	0	9.02267	1		364	12.1292	21.6435	-0.0178683	504.131	0.180468	0	3.31216	1		507
									331	90.738	46.8564	-0.0263756	749.979	0.0344433	0	8.41193	1		396	20.1958	31.9985	-0.00431572	112.482	0.148983	0	12.0224	1		312	80.8324	20.2173	-0.0191367	540.788	0.154744	0	4.80344	1		364	83.3974	30.209	-0.00860151	236.335	0.316124	0	10.4238	1		507
									331	114.379	21.8151	-0.0234592	665.699	0.0472882	0	5.52646	1		396	57.6999	38.1203	-0.0218383	618.859	0.0174271	0	9.72913	1		312	68.4739	24.0447	-0.0221224	627.069	0.0813909	0	8.02701	1		364	123.318	42.8999	-0.00415218	107.756	0.343679	0	6.82987	1		508
									331	107.842	31.2236	-0.00988267	273.359	0.058559	0	7.4511	1		396	95.6567	44.1688	-0.0222852	631.775	0.0289602	0	7.50425	1		312	9.18075	26.3364	-0.0246988	701.525	0.0288613	0	9.01471	1		365	59.5343	19.2468	0.00272013	-66.3719	0.237461	0	8.28509	1		508
									331	66.3463	46.2607	-0.0225293	638.827	0.0791979	0	6.81417	1		397	48.9933	21.4313	-0.0212245	601.121	0.0494777	0	8.35567	1		312	75.7297	27.4778	-0.0312486	890.804	0.0733593	0	6.68077	1		366	98.3488	50.5806	-0.0195547	552.866	0.0128868	0	12.0081	1		508
									331	96.5092	52.9764	-0.00978576	270.558	0.217268	0	8.41193	1		397	133.102	21.6914	-0.00331277	83.4984	0.329479	0	7.38056	1		312	142.806	27.8544	-0.0204368	578.356	0.2731	0	11.0317	1		366	136.244	14.4288	-0.0108356	300.898	0.0470192	0	8.77591	1		508
									332	65.2153	34.9784	-0.0218075	617.969	0.00985734	0	11.1066	1		397	109.548	30.8826	-0.00992207	274.497	0.0661619	0	6.37408	1		312	57.9033	43.122	-0.0232355	659.237	0.0884961	0	7.79517	1		367	13.6742	18.7138	-0.0252708	718.053	0.128661	0	3.31216	1		509
									332	41.168	37.8226	-0.0224598	636.82	0.0352063	0	4.94922	1		397	82.4915	33.5154	-0.0109267	303.53	0.11644	0	6.63848	1		312	125.92	46.75	-0.0304161	866.746	0.0734848	0	9.36456	1		367	102.421	22.6036	-0.0111686	310.519	0.184606	0	9.51998	1		509
									332	21.2885	42.6012	-0.02116	599.256	0.0251318	0	5.52814	1		397	138.549	35.9586	-0.0218117	618.09	0.0232386	0	10.1448	1		312	111.384	49.4638	-0.0216781	614.23	0.131156	0	4.76251	1		367	79.6777	45.4179	-0.019731	557.962	0.077525	0	4.65339	1		509
									332	107.184	43.5632	-0.0103614	287.194	0.0587715	0	3.03751	1		397	21.16	18.7992	-0.0240538	682.885	0.247259	0	4.59989	1		312	96.7064	45.4826	0.00918498	-253.197	0.170225	0	7.54921	1		367	125.112	29.0395	0.00253114	-60.9103	0.2986	0	11.3552	1		510
									332	59.6931	47.7331	-0.0222982	632.15	0.117441	0	6.81417	1		398	11.3472	20.5172	-0.0217681	616.832	0.0620109	0	5.39874	1		313	49.7997	27.804	-0.0239861	680.928	0.0987507	0	6.88777	1		368	31.9672	46.1029	-0.00810584	222.011	0.067847	0	10.2579	1		510
									333	96.2129	6.05042	-0.0220902	626.139	0.0104253	0	13.2527	1		398	26.7236	21.9026	-0.0238944	678.278	0.127026	0	6.37062	1		313	28.7894	7.22969	-0.0214204	606.783	0.0218265	0	9.12248	1		368	7.38826	36.9519	-0.0222106	629.619	0.0200236	0	9.10526	1		510
									333	4.52388	9.56186	-0.021243	601.656	0.0372734	0	8.6477	1		398	124.54	21.5199	-0.0239803	680.761	0.1988	0	5.96111	1		313	144.33	15.8954	-0.0125025	349.068	0.198653	0	11.2993	1		369	131.27	38.5799	-0.0219848	623.093	0.0240163	0	9.05047	1		510
									333	29.3744	45.8101	-0.0110576	307.312	0.0810626	0	6.50269	1		398	31.547	48.7754	-0.0117296	326.732	0.190764	0	5.83602	1		313	91.0766	18.8242	-0.0237717	674.732	0.0214438	0	5.84528	1		369	142.545	5.72271	-0.0066575	180.156	0.362263	0	10.7471	1		511
									333	12.8419	24.3737	-0.0227361	644.804	0.125476	0	6.26431	1		398	109.719	52.6127	0.00530514	-141.075	0.103627	0	12.9941	1		313	89.3574	27.9074	-0.0196211	554.784	0.146963	0	3.76471	1		369	49.1192	9.48408	-0.0100515	278.237	0.126841	0	9.31972	1		511
									334	27.9025	17.2815	-0.021317	603.795	0.0183571	0	9.3866	1		399	120.153	5.59347	-0.010211	282.847	0.0398206	0	4.51125	1		314	53.1239	21.7715	-0.0241972	687.028	0.119813	0	3.41453	1		370	117.128	47.3991	-0.00872949	240.033	0.105441	0	11.1177	1		511
									334	115.355	50.1042	-0.0107835	299.39	0.109203	0	10.4669	1		399	47.0994	13.2931	-0.0225341	638.966	0.0251674	0	5.75032	1		314	133.566	21.8287	-0.0189326	534.887	0.271674	0	10.9759	1		370	138.377	53.3017	-0.0122833	342.734	0.0725113	0	6.58991	1		512
									335	110.61	17.7727	-0.0122568	341.967	0.164792	0	5.52646	1		399	87.188	24.2752	-0.0229104	649.842	0.0480189	0	7.19214	1		314	67.1747	43.3843	-0.0230175	652.937	0.302179	0	5.55709	1		370	59.8156	8.30036	-0.0106062	294.268	0.0968997	0	10.7617	1		512
									335	18.7934	22.419	-0.026765	761.233	0.0515026	0	6.26431	1		399	40.144	38.1775	-0.0205975	583.003	0.0305279	0	4.76273	1		315	123.627	11.2391	-0.0203507	575.869	0.0315329	0	11.2308	1		371	69.0954	15.7616	-0.00978638	270.576	0.0398469	0	8.90589	1		512
									335	48.0556	21.0207	-0.0228008	646.674	0.0706042	0	6.63626	1		399	39.8302	18.145	-0.00856052	235.15	0.355226	0	8.73977	1		316	57.8786	11.1501	-0.0170349	480.049	0.344679	0	4.11131	1		371	54.0864	38.8685	-0.00954728	263.666	0.136887	0	6.28847	1		513
									335	127.379	37.3493	-0.0207079	586.192	0.0084157	0	9.65225	1		400	89.072	32.6404	-0.0361515	1032.49	0.0313984	0	5.57257	1		316	69.3106	4.74765	-0.0177761	501.466	0.112062	0	3.03752	1		371	75.25	46.8495	-0.0220916	626.179	0.0878475	0	4.65339	1		514
									335	75.4126	48.3454	-0.00301655	74.938	0.29951	0	7.52783	1		400	79.9581	41.8001	-0.0215774	611.319	0.0183011	0	8.66345	1		316	23.8374	40.3188	-0.00774997	211.727	0.177263	0	7.15191	1		371	45.9725	18.2565	-0.00510329	135.242	0.223702	0	5.86152	1		514
									335	49.9985	14.6752	-0.0235333	667.842	0.122139	0	6.63626	1		400	69.8377	47.5306	-0.0212546	601.99	0.0912605	0	3.69518	1		316	35.1254	47.8954	-0.00779119	212.918	0.0906537	0	4.70094	1		371	47.6949	24.1429	-0.00551376	147.104	0.170779	0	6.13322	1		514
									335	144.071	51.261	-0.0106591	295.795	0.146813	0	9.31338	1		400	64.3847	31.0514	-0.0230686	654.413	0.174852	0	6.69319	1		316	81.8472	11.4772	-0.0189511	535.424	0.135187	0	4.47299	1		371	56.0583	52.5946	-0.0201804	570.947	0.22982	0	7.59748	1		514
									336	59.7138	5.01976	-0.0105855	293.668	0.031555	0	13.6973	1		400	72.0062	35.3478	-0.0221514	627.906	0.029997	0	4.83229	1		317	111.25	28.3703	-0.0216005	611.985	0.0501572	0	6.92652	1		372	111.616	20.1353	-0.0146692	411.681	0.0301156	0	9.15663	1		514
									337	85.7354	18.2013	-0.0214064	606.378	0.013797	0	10.1778	1		402	128.408	36.2152	-0.0211672	599.466	0.0195343	0	4.62655	1		317	31.4548	30.1599	-0.0203926	577.08	0.268395	0	5.79015	1		372	107.555	41.7458	-0.00977375	270.211	0.0291224	0	10.859	1		514
									337	133.787	25.6731	-0.0100781	279.005	0.0246783	0	11.7951	1		402	96.8561	50.771	-0.0109517	304.253	0.029029	0	9.81543	1		317	123.127	25.2215	-0.0223854	634.67	0.0723362	0	6.77837	1		372	16.9912	38.6679	-0.0206563	584.701	0.0500371	0	5.94398	1		514
									337	37.4387	42.8515	-0.0225956	640.745	0.0193085	0	6.26081	1		404	51.8667	26.8406	-0.0210949	597.377	0.118156	0	4.54894	1		317	58.4798	25.8717	-0.0102187	283.071	0.316523	0	6.74515	1		372	129.564	50.793	-0.0135273	378.682	0.0523589	0	7.46486	1		514
									337	108.613	10.7281	-0.0154029	432.886	0.322228	0	6.77086	1		404	129.884	28.3415	-0.0217148	615.291	0.0270957	0	8.01097	1		318	88.7592	24.1905	-0.017152	483.432	0.290944	0	3.76471	1		372	77.0941	19.6776	-0.00240314	57.2113	0.266525	0	7.43434	1		515
									337	82.5141	50.8427	-0.00995305	275.393	0.0887954	0	6.68413	1		404	92.9242	28.6137	-0.0229524	651.054	0.127138	0	5.57257	1		318	76.6007	42.2507	-0.0224175	635.597	0.171384	0	5.67692	1		372	93.1969	48.1501	-0.0131686	368.318	0.284287	0	4.969	1		515
									338	52.964	44.2142	-0.0230182	652.957	0.00831663	0	12.4442	1		404	44.9427	44.989	-0.0220384	624.641	0.019637	0	4.13106	1		318	114.241	22.1229	-0.0118892	331.343	0.205829	0	6.92652	1		373	5.74003	8.45829	-0.0106278	294.891	0.0580753	0	10.3079	1		515
									338	113.332	5.87315	-0.0216655	613.866	0.129918	0	6.77086	1		404	38.1975	33.8307	-0.00601384	161.555	0.204651	0	4.76273	1		318	132.795	35.6584	-0.00409136	105.998	0.360873	0	5.46522	1		373	34.0714	32.8598	-0.00990019	273.865	0.0904127	0	4.28883	1		515
									338	5.29199	23.0703	-0.0229349	650.55	0.0322918	0	7.66159	1		405	27.059	17.1025	-0.0219068	620.839	0.0158129	0	10.663	1		318	7.91111	38.5956	-0.0119351	332.67	0.321896	0	5.42913	1		374	110.764	29.2522	-0.0110173	306.148	0.0346488	0	3.46396	1		516
									338	27.859	52.1338	-0.0115752	322.271	0.0313664	0	6.50269	1		405	118.717	9.87803	-0.00971123	268.404	0.188402	0	3.45125	1		319	102.023	53.0637	-0.0408276	1167.62	0.0534381	0	10.7504	1		374	76.8092	36.4628	-0.0228187	647.191	0.0895289	0	5.76261	1		516
									339	137.278	4.90311	-0.0130264	364.208	0.0650451	0	9.70548	1		405	88.8981	45.0252	-0.0117991	328.742	0.184109	0	6.69542	1		319	48.3478	4.51981	-0.0208918	591.506	0.237287	0	11.6102	1		374	40.6587	40.1559	-0.019759	558.769	0.124815	0	9.82983	1		517
									339	76.6985	22.8834	-0.0221202	627.005	0.0476614	0	3.64287	1		406	22.2293	26.609	-0.0216197	612.542	0.0568408	0	4.05399	1		319	85.9935	47.1508	-0.0206365	584.128	0.080163	0	4.12241	1		375	133.017	33.0826	-0.0205715	582.251	0.0877928	0	9.82918	1		517
									339	105.303	24.8755	-0.0210038	594.744	0.0131516	0	8.83901	1		406	112.886	32.887	-0.00997302	275.97	0.0353437	0	15.8749	1		319	14.8686	51.5165	-0.0226929	643.555	0.0327665	0	12.327	1		375	19.8427	17.6554	-0.0219695	622.65	0.0351308	0	6.70742	1		517
[truncated: 11,570 more rows]
[truncated: 17 more columns]

## Sheet: 5d
Instrument calibration from 5c used as measurements were taken during the same session							Repeat 1	HS WT									Repeat 2	HS WT									Repeat 3	HS WT									Repeat 1	HS 4-WB									Repeat 2	HS 4-WB
[truncated: 11,751 more rows]
[truncated: 15 more columns]

[truncated: 33 more sheets: 5e, 5f, s1a, s1b, s1d, s1e, s1f, s2, s9b, s9c, s9d, s9e, s9f, s9g, s10c, s10d, s10e, s10f, s11a, s11b …]
